# Supplementary material for: Comparative Cytological and Transcriptome Analyses of Anther Development in Nsa Cytoplasmic Male Sterile (1258A) and Maintainer Lines in Brassica napus Produced by Distant Hybridization
Source: Int J Mol Sci. 2022 Feb 11;23(4):2004. doi: 10.3390/ijms23042004 (PMC8879398; doi:10.3390/ijms23042004)
Supplement: Supplementary file 1 [file ijms-23-02004-s001.zip]

Archive with 8 entries (8 files):
- Figure S1 Tapetum cell expansion extrusion of microspores.pdf
- Figure S2 RT-qPCR verification results of 12 genes.pdf
- Supplementary Figure S1.jpg
- Supplementary Figure S2.jpg
- Supplementary Table S1.xlsx
- Supplementary Table S2.xlsx
- Supplementary Table S3.xlsx
- Supplementary Table S4.xlsx
