# Supplementary material for: Comparative Cytological and Transcriptome Analyses of Anther Development in Nsa Cytoplasmic Male Sterile (1258A) and Maintainer Lines in Brassica napus Produced by Distant Hybridization
Source: Int J Mol Sci. 2022 Feb 11;23(4):2004. doi: 10.3390/ijms23042004 (PMC8879398; doi:10.3390/ijms23042004)
Supplement: Supplementary file 1 [file ijms-23-02004-s001.zip › Supplementary Table S2.xlsx]

## Sheet: 1258A_MB_vs_1258B_MB 
1258A_MB_vs_1258B_MB enrichment.GO
#Term	Database	ID	Input number	Background number	All input number	All background number	Input frequency	Background frequency	P-Value	Corrected P-Value	input_gene	Hyperlink_change
lipid transport	Biological Process	GO:0006869	22	50	2001	15774	0.0109945	0.00316977	4.21789e-08	4.33177e-05	-,106443252:down|-,106379535:up|-,106364845:down|-,106430529:up|-,106433019:down|-,106440095:down|-,106443537:down|-,106376861:down|-,106377804:up|-,106451607:down|E2,106352300:down|BNAC08G13420D,106358328:up|-,106411434:down|-,106423777:up|-,106406067:down|-,106436104:down|-,106364819:down|-,106429406:down|-,106385182:down|-,106443536:down|-,106379339:down|-,106451605:up	http://amigo.geneontology.org/amigo/term/GO:0006869
lipid localization	Biological Process	GO:0010876	22	50	2001	15774	0.0109945	0.00316977	4.21789e-08	4.33177e-05	-,106443252:down|-,106379535:up|-,106364845:down|-,106430529:up|-,106433019:down|-,106440095:down|-,106443537:down|-,106376861:down|-,106377804:up|-,106451607:down|E2,106352300:down|BNAC08G13420D,106358328:up|-,106411434:down|-,106423777:up|-,106406067:down|-,106436104:down|-,106364819:down|-,106429406:down|-,106385182:down|-,106443536:down|-,106379339:down|-,106451605:up	http://amigo.geneontology.org/amigo/term/GO:0010876
lipid metabolic process	Biological Process	GO:0006629	82	394	2001	15774	0.0409795	0.0249778	3.18602e-06	0.00218136	-,106357031:down|-,106433109:up|-,106411721:up|-,106426253:down|PDS,106439724:up|-,106390106:down|-,106440574:up|BNAC08G13420D,106358328:up|-,106423176:down|-,106398246:down|-,106428302:up|-,106399886:down|-,106402904:down|-,106376325:down|-,106354696:up|-,106435326:up|-,106418704:down|-,106381301:up|-,106416365:up|-,106414355:down|-,106430278:up|-,106451605:up|-,106371507:down|-,106410639:down|-…	http://amigo.geneontology.org/amigo/term/GO:0006629
cellular lipid metabolic process	Biological Process	GO:0044255	58	280	2001	15774	0.0289855	0.0177507	9.6452e-05	0.0495281	-,106435764:up|-,106357031:down|-,106433109:up|-,106453198:down|-,106387251:down|-,106411721:up|-,106426079:up|-,106451607:down|-,106381951:down|-,106415338:down|PDS,106439724:up|-,106390106:down|BNAC08G13420D,106358328:up|-,106423176:down|-,106398246:down|-,106418332:up|-,106395025:down|-,106399886:down|-,106388246:up|-,106407327:down|-,106402904:down|-,106376325:down|-,106354696:up|-,106380100:…	http://amigo.geneontology.org/amigo/term/GO:0044255
lipid biosynthetic process	Biological Process	GO:0008610	47	219	2001	15774	0.0234883	0.0138836	0.000180912	0.0743185	-,106435764:up|-,106357031:down|-,106433109:up|-,106387251:down|-,106411721:up|-,106426079:up|-,106381951:down|-,106415338:down|PDS,106439724:up|-,106418332:up|-,106395025:down|-,106399886:down|-,106388246:up|-,106407327:down|-,106376325:down|-,106354696:up|-,106380100:down|-,106418704:down|-,106389421:down|-,106416365:up|-,106414355:down|-,106399393:down|-,106404715:down|-,106430278:up|-,1063715…	http://amigo.geneontology.org/amigo/term/GO:0008610
cellular response to phosphate starvation	Biological Process	GO:0016036	4	4	2001	15774	0.001999	0.000253582	0.000258275	0.0884163	SPX3.2,106386696:down|SPX3.1,106438239:down|-,106379199:up|-,106370198:down	http://amigo.geneontology.org/amigo/term/GO:0016036
carbon-nitrogen lyase activity	Molecular Function	GO:0016840	11	28	2001	15774	0.00549725	0.00177507	0.000360654	0.105826	-,106421348:up|-,106368033:down|PAL1-2,106388514:down|-,106452899:down|-,106454514:down|PAL-BN-1,106391500:down|-,106356704:down|-,106445910:up|-,106430461:up|-,106360908:up|-,106354360:down	http://amigo.geneontology.org/amigo/term/GO:0016840
fatty acid metabolic process	Biological Process	GO:0006631	30	126	2001	15774	0.0149925	0.00798783	0.000420256	0.107901	-,106435764:up|-,106357031:down|-,106410639:down|-,106433109:up|-,106387251:down|-,106371558:up|-,106447152:down|-,106426079:up|-,106371554:up|ACL1.A1,106453012:up|-,106406041:down|-,106398246:down|-,106418332:up|-,106395025:down|-,106399886:down|-,106388246:up|-,106425065:down|-,106380100:down|-,106414551:down|DES5b,106366808:down|-,106438521:up|-,106389421:down|-,106417761:up|-,106433608:up|acc…	http://amigo.geneontology.org/amigo/term/GO:0006631
monocarboxylic acid metabolic process	Biological Process	GO:0032787	42	198	2001	15774	0.0209895	0.0125523	0.000501347	0.114418	-,106435764:up|-,106357031:down|-,106433109:up|-,106387251:down|-,106400973:down|PAL1-2,106388514:down|-,106372077:up|-,106422744:down|-,106426079:up|-,106452433:up|-,106398246:down|-,106418332:up|-,106395025:down|-,106399886:down|-,106388246:up|-,106380100:down|PAL-BN-1,106391500:down|DES5b,106366808:down|-,106389421:down|-,106399393:down|-,106446309:up|-,106404715:down|-,106430278:up|-,10635758…	http://amigo.geneontology.org/amigo/term/GO:0032787
monocarboxylic acid biosynthetic process	Biological Process	GO:0072330	30	128	2001	15774	0.0149925	0.00811462	0.000557596	0.11453	-,106435764:up|-,106357031:down|-,106410639:down|-,106433109:up|-,106387251:down|-,106371558:up|PAL1-2,106388514:down|-,106447152:down|-,106426079:up|-,106371554:up|ACL1.A1,106453012:up|-,106406041:down|-,106418332:up|-,106395025:down|-,106399886:down|-,106388246:up|-,106425065:down|-,106445243:down|-,106380100:down|PAL-BN-1,106391500:down|-,106438521:up|-,106389421:down|-,106417761:up|-,10643360…	http://amigo.geneontology.org/amigo/term/GO:0072330
fatty acid biosynthetic process	Biological Process	GO:0006633	27	115	2001	15774	0.0134933	0.00729048	0.000999565	0.186646	-,106435764:up|-,106357031:down|-,106410639:down|-,106433109:up|-,106387251:down|-,106371558:up|-,106447152:down|-,106426079:up|-,106371554:up|ACL1.A1,106453012:up|-,106406041:down|-,106418332:up|-,106395025:down|-,106399886:down|-,106388246:up|-,106425065:down|-,106380100:down|-,106438521:up|-,106389421:down|-,106417761:up|-,106433608:up|accA1,106427748:up|-,106399393:down|-,106406325:up|-,10640…	http://amigo.geneontology.org/amigo/term/GO:0006633
organic acid metabolic process	Biological Process	GO:0006082	94	547	2001	15774	0.0469765	0.0346773	0.00119918	0.205259	-,106371018:up|-,106357031:down|-,106433109:up|-,106418158:up|PAL1-2,106388514:down|pdh,106397131:up|-,106372077:up|PDH,106411198:up|-,106398246:down|-,106399886:down|-,106432520:down|-,106444997:up|-,106441215:up|-,106397782:up|gdh2,106380505:up|-,106354716:down|-,106430278:up|-,106451021:down|-,106421820:up|-,106357589:up|-,106410639:down|-,106383016:up|-,106452899:down|-,106429263:up|-,1063715…	http://amigo.geneontology.org/amigo/term/GO:0006082
oxoacid metabolic process	Biological Process	GO:0043436	93	543	2001	15774	0.0464768	0.0344237	0.00141254	0.217186	-,106371018:up|-,106357031:down|-,106433109:up|-,106418158:up|PAL1-2,106388514:down|pdh,106397131:up|-,106372077:up|PDH,106411198:up|-,106398246:down|-,106399886:down|-,106432520:down|-,106444997:up|-,106441215:up|-,106397782:up|gdh2,106380505:up|-,106354716:down|-,106430278:up|-,106451021:down|-,106421820:up|-,106357589:up|-,106410639:down|-,106383016:up|-,106429263:up|-,106371554:up|-,106350870…	http://amigo.geneontology.org/amigo/term/GO:0043436
carboxylic acid biosynthetic process	Biological Process	GO:0046394	53	279	2001	15774	0.0264868	0.0176873	0.00158607	0.217186	-,106411793:down|-,106435764:up|-,106357031:down|-,106433109:up|-,106387251:down|PAL1-2,106388514:down|-,106426079:up|-,106380774:up|-,106447111:down|-,106418332:up|-,106395025:down|-,106399886:down|-,106388246:up|-,106388817:up|-,106432520:down|-,106444997:up|-,106380100:down|PAL-BN-1,106391500:down|-,106389421:down|-,106399393:down|-,106365527:up|-,106404715:down|-,106430278:up|-,106402493:down…	http://amigo.geneontology.org/amigo/term/GO:0046394
organic acid biosynthetic process	Biological Process	GO:0016053	53	279	2001	15774	0.0264868	0.0176873	0.00158607	0.217186	-,106411793:down|-,106435764:up|-,106357031:down|-,106433109:up|-,106387251:down|PAL1-2,106388514:down|-,106426079:up|-,106380774:up|-,106447111:down|-,106418332:up|-,106395025:down|-,106399886:down|-,106388246:up|-,106388817:up|-,106432520:down|-,106444997:up|-,106380100:down|PAL-BN-1,106391500:down|-,106389421:down|-,106399393:down|-,106365527:up|-,106404715:down|-,106430278:up|-,106402493:down…	http://amigo.geneontology.org/amigo/term/GO:0016053
carboxylic acid metabolic process	Biological Process	GO:0019752	91	533	2001	15774	0.0454773	0.0337898	0.00174167	0.223586	-,106371018:up|-,106357031:down|-,106433109:up|-,106418158:up|PAL1-2,106388514:down|pdh,106397131:up|-,106372077:up|PDH,106411198:up|-,106398246:down|-,106399886:down|-,106432520:down|-,106444997:up|-,106441215:up|-,106397782:up|gdh2,106380505:up|-,106354716:down|-,106430278:up|-,106451021:down|-,106421820:up|-,106357589:up|-,106410639:down|-,106383016:up|-,106429263:up|-,106371554:up|-,106350870…	http://amigo.geneontology.org/amigo/term/GO:0019752
cysteine synthase activity	Molecular Function	GO:0004124	6	12	2001	15774	0.0029985	0.000760746	0.00193003	0.233193	-,106388817:up|-,106372722:up|-,106388816:down|-,106447111:down|-,106444997:up|-,106415710:down	http://amigo.geneontology.org/amigo/term/GO:0004124
molecular_function	Molecular Function	GO:0003674	1500	11403	2001	15774	0.749625	0.722898	0.00215827	0.246282	-,106404745:up|-,106364585:down|-,106417940:down|TGA5.2,106397420:up|-,106346382:down|-,106453177:up|-,106415730:up|-,106377804:up|-,106437467:down|-,106410659:down|-,106400193:up|-,106377042:up|-,106385152:down|BNAC08G41640D,106412275:up|siah1,106357118:up|-,106376325:down|MAPKKK20.1,106394457:down|-,106371719:up|-,106365226:down|-,106449323:down|-,106432008:up|-,106446337:up|-,106412217:down|-,…	http://amigo.geneontology.org/amigo/term/GO:0003674
small molecule biosynthetic process	Biological Process	GO:0044283	60	331	2001	15774	0.029985	0.0209839	0.00258002	0.251933	-,106411793:down|-,106435764:up|-,106357031:down|-,106433109:up|-,106387251:down|PAL1-2,106388514:down|-,106411721:up|-,106426079:up|-,106380774:up|-,106447111:down|-,106418332:up|-,106395025:down|-,106399886:down|-,106388246:up|-,106388817:up|-,106376325:down|-,106432520:down|-,106444997:up|-,106380100:down|PAL-BN-1,106391500:down|-,106429799:down|-,106389421:down|-,106416365:up|-,106399393:down…	http://amigo.geneontology.org/amigo/term/GO:0044283
hydrolase activity, hydrolyzing O-glycosyl compounds	Molecular Function	GO:0004553	48	253	2001	15774	0.023988	0.0160391	0.00262967	0.251933	-,106345232:down|-,106386695:up|-,106450819:down|-,106453177:up|-,106392146:down|-,106395608:down|-,106429929:down|-,106386213:up|bmy,106450573:down|-,106359647:up|-,106451586:down|-,106394469:up|-,106396817:up|-,106360897:down|-,106397849:down|-,106389072:down|-,106388327:down|-,106441153:up|-,106411687:down|-,106454667:up|-,106427423:up|-,106382674:down|-,106452475:down|-,106372696:up|-,1063680…	http://amigo.geneontology.org/amigo/term/GO:0004553
organic anion transmembrane transporter activity	Molecular Function	GO:0008514	8	21	2001	15774	0.003998	0.0013313	0.00290925	0.251933	-,106440606:down|-,106360999:down|-,106381929:down|-,106433059:down|-,106452294:down|-,106397233:down|-,106376662:up|-,106358570:down	http://amigo.geneontology.org/amigo/term/GO:0008514
oxylipin metabolic process	Biological Process	GO:0031407	4	6	2001	15774	0.001999	0.000380373	0.00313058	0.251933	-,106388246:up|-,106433608:up|-,106406325:up|-,106430278:up	http://amigo.geneontology.org/amigo/term/GO:0031407
oxylipin biosynthetic process	Biological Process	GO:0031408	4	6	2001	15774	0.001999	0.000380373	0.00313058	0.251933	-,106388246:up|-,106433608:up|-,106406325:up|-,106430278:up	http://amigo.geneontology.org/amigo/term/GO:0031408
carboxylic acid transmembrane transporter activity	Molecular Function	GO:0046943	7	17	2001	15774	0.00349825	0.00107772	0.00318903	0.251933	-,106440606:down|-,106397233:down|-,106360999:down|-,106381929:down|-,106433059:down|-,106452294:down|-,106358570:down	http://amigo.geneontology.org/amigo/term/GO:0046943
amino acid transmembrane transporter activity	Molecular Function	GO:0015171	7	17	2001	15774	0.00349825	0.00107772	0.00318903	0.251933	-,106440606:down|-,106397233:down|-,106360999:down|-,106381929:down|-,106433059:down|-,106452294:down|-,106358570:down	http://amigo.geneontology.org/amigo/term/GO:0015171
organic acid transmembrane transporter activity	Molecular Function	GO:0005342	7	17	2001	15774	0.00349825	0.00107772	0.00318903	0.251933	-,106440606:down|-,106397233:down|-,106360999:down|-,106381929:down|-,106433059:down|-,106452294:down|-,106358570:down	http://amigo.geneontology.org/amigo/term/GO:0005342
hydrolase activity, acting on glycosyl bonds	Molecular Function	GO:0016798	51	276	2001	15774	0.0254873	0.0174971	0.00347876	0.264644	-,106345232:down|-,106386695:up|-,106450819:down|-,106453177:up|-,106392146:down|-,106395608:down|-,106379931:down|-,106429929:down|-,106386213:up|bmy,106450573:down|-,106359647:up|-,106451586:down|-,106394469:up|-,106396817:up|-,106360897:down|-,106397849:down|-,106389072:down|-,106388327:down|-,106441153:up|-,106411687:down|-,106454667:up|-,106427423:up|-,106382674:down|-,106452475:down|-,10642…	http://amigo.geneontology.org/amigo/term/GO:0016798
carbohydrate derivative catabolic process	Biological Process	GO:1901136	9	27	2001	15774	0.00449775	0.00171168	0.00459024	0.331735	Ch25,106435387:down|BNAA01G03730D,106363717:down|LSC222,106360896:down|GPD1,106352802:up|-,106360897:down|BNCHITIN-1,106388328:down|-,106397849:down|BNAC01G05100D,106368757:down|-,106388327:down	http://amigo.geneontology.org/amigo/term/GO:1901136
sulfur amino acid biosynthetic process	Biological Process	GO:0000097	11	37	2001	15774	0.00549725	0.00234563	0.00487052	0.331735	-,106388817:up|-,106411702:down|-,106388816:down|-,106444997:up|-,106369190:up|-,106380770:up|-,106402810:down|-,106372722:up|-,106368024:down|-,106447111:down|-,106415710:down	http://amigo.geneontology.org/amigo/term/GO:0000097
lipid catabolic process	Biological Process	GO:0016042	11	37	2001	15774	0.00549725	0.00234563	0.00487052	0.331735	-,106421036:down|-,106369695:up|-,106411854:down|-,106414551:down|-,106377562:down|-,106451607:down|-,106428589:down|-,106440574:up|-,106438371:down|-,106398246:down|-,106451605:up	http://amigo.geneontology.org/amigo/term/GO:0016042
cell wall macromolecule catabolic process	Biological Process	GO:0016998	6	14	2001	15774	0.0029985	0.000887536	0.00500671	0.331735	-,106360897:down|Ch25,106435387:down|-,106397849:down|BNCHITIN-1,106388328:down|-,106388327:down|LSC222,106360896:down	http://amigo.geneontology.org/amigo/term/GO:0016998
phosphorelay signal transduction system	Biological Process	GO:0000160	13	48	2001	15774	0.00649675	0.00304298	0.00557145	0.357618	-,106401000:down|-,106453100:down|-,106379214:down|-,106412097:down|-,106419825:down|-,106350370:down|-,106443570:down|-,106346524:down|-,106368027:down|-,106399414:up|-,106429761:up|-,106399318:down|-,106372604:down	http://amigo.geneontology.org/amigo/term/GO:0000160
amine-lyase activity	Molecular Function	GO:0016843	7	19	2001	15774	0.00349825	0.00120451	0.00657148	0.385661	-,106421348:up|-,106368033:down|-,106356704:down|-,106454514:down|-,106430461:up|-,106445910:up|-,106354360:down	http://amigo.geneontology.org/amigo/term/GO:0016843
strictosidine synthase activity	Molecular Function	GO:0016844	7	19	2001	15774	0.00349825	0.00120451	0.00657148	0.385661	-,106421348:up|-,106368033:down|-,106356704:down|-,106454514:down|-,106430461:up|-,106445910:up|-,106354360:down	http://amigo.geneontology.org/amigo/term/GO:0016844
alternative oxidase activity	Molecular Function	GO:0009916	4	7	2001	15774	0.001999	0.000443768	0.00657164	0.385661	-,106433618:up|-,106366938:up|-,106388251:up|-,106352817:up	http://amigo.geneontology.org/amigo/term/GO:0009916
sulfur amino acid metabolic process	Biological Process	GO:0000096	11	40	2001	15774	0.00549725	0.00253582	0.00921254	0.500585	-,106388817:up|-,106411702:down|-,106388816:down|-,106444997:up|-,106369190:up|-,106380770:up|-,106402810:down|-,106372722:up|-,106368024:down|-,106447111:down|-,106415710:down	http://amigo.geneontology.org/amigo/term/GO:0000096
sulfur compound metabolic process	Biological Process	GO:0006790	25	122	2001	15774	0.0124938	0.00773425	0.009874	0.500585	-,106346981:up|-,106443880:down|-,106441278:down|-,106388816:down|-,106411721:up|-,106369190:up|-,106372077:up|-,106402810:down|-,106390106:down|-,106386242:down|-,106451560:down|-,106369188:up|-,106420920:down|-,106447111:down|-,106423176:down|-,106370688:down|-,106388817:up|-,106411702:down|-,106444997:up|-,106429799:down|-,106380770:up|-,106372722:up|-,106368024:down|-,106415710:down|-,1064104…	http://amigo.geneontology.org/amigo/term/GO:0006790
GTPase activity	Molecular Function	GO:0003924	20	92	2001	15774	0.009995	0.00583238	0.0104066	0.500585	-,106370208:up|-,106425816:up|-,106370939:up|-,106380737:down|-,106372661:down|-,106380540:up|-,106446338:down|-,106389989:up|-,106430493:up|-,106425817:down|-,106438506:down|-,106438492:up|-,106375684:up|-,106385711:down|-,106420822:up|-,106368536:down|-,106402065:down|-,106443836:up|-,106378107:up|-,106446337:up	http://amigo.geneontology.org/amigo/term/GO:0003924
response to starvation	Biological Process	GO:0042594	4	8	2001	15774	0.001999	0.000507164	0.0118308	0.500585	SPX3.2,106386696:down|SPX3.1,106438239:down|-,106379199:up|-,106370198:down	http://amigo.geneontology.org/amigo/term/GO:0042594
cellular response to starvation	Biological Process	GO:0009267	4	8	2001	15774	0.001999	0.000507164	0.0118308	0.500585	SPX3.2,106386696:down|SPX3.1,106438239:down|-,106379199:up|-,106370198:down	http://amigo.geneontology.org/amigo/term/GO:0009267
FMN binding	Molecular Function	GO:0010181	10	36	2001	15774	0.0049975	0.00228224	0.0118696	0.500585	-,106389170:down|-,106353668:up|-,106418331:down|-,106389420:down|-,106418145:up|-,106377563:down|-,106346023:up|-,106418144:up|-,106387064:up|BNAA09G37670D,106368351:down	http://amigo.geneontology.org/amigo/term/GO:0010181
chitin binding	Molecular Function	GO:0008061	5	12	2001	15774	0.00249875	0.000760746	0.0119725	0.500585	-,106360897:down|Ch25,106435387:down|BNCHITIN-1,106388328:down|-,106388327:down|LSC222,106360896:down	http://amigo.geneontology.org/amigo/term/GO:0008061
cysteine biosynthetic process from serine	Biological Process	GO:0006535	7	21	2001	15774	0.00349825	0.0013313	0.0120758	0.500585	-,106388817:up|-,106402810:down|-,106372722:up|-,106388816:down|-,106447111:down|-,106444997:up|-,106415710:down	http://amigo.geneontology.org/amigo/term/GO:0006535
cysteine biosynthetic process	Biological Process	GO:0019344	7	21	2001	15774	0.00349825	0.0013313	0.0120758	0.500585	-,106388817:up|-,106402810:down|-,106372722:up|-,106388816:down|-,106447111:down|-,106444997:up|-,106415710:down	http://amigo.geneontology.org/amigo/term/GO:0019344
sulfur compound biosynthetic process	Biological Process	GO:0044272	19	88	2001	15774	0.00949525	0.0055788	0.0132293	0.500585	-,106443880:down|-,106441278:down|-,106388816:down|-,106369190:up|-,106372077:up|-,106402810:down|-,106420920:down|-,106447111:down|-,106451560:down|-,106370688:down|-,106388817:up|-,106411702:down|-,106444997:up|-,106429799:down|-,106380770:up|-,106372722:up|-,106368024:down|-,106415710:down|-,106410468:down	http://amigo.geneontology.org/amigo/term/GO:0044272
photosynthesis, light harvesting	Biological Process	GO:0009765	10	37	2001	15774	0.0049975	0.00234563	0.0144618	0.500585	-,106357831:down|-,106439795:down|-,106421061:down|-,106430356:down|-,106399822:down|-,106428876:down|-,106401741:down|-,106447496:down|-,106428875:down|-,106426758:down	http://amigo.geneontology.org/amigo/term/GO:0009765
oxidoreductase activity	Molecular Function	GO:0016491	194	1323	2001	15774	0.0969515	0.0838722	0.0145105	0.500585	-,106392101:down|nad5,4237891:up|-,106441099:up|-,106352037:down|-,106372077:up|-,106368738:down|-,106392295:down|PDS,106439724:up|-,106368009:up|-,106405916:up|-,106441215:up|-,106376204:down|-,106381301:up|-,106427753:down|-,106451401:down|-,106447397:up|-,106387504:up|-,106383016:up|-,106366938:up|-,106449850:down|-,106423404:up|-,106418145:up|-,106427407:up|-,106438720:down|-,106432221:down|-…	http://amigo.geneontology.org/amigo/term/GO:0016491
glucosamine-containing compound metabolic process	Biological Process	GO:1901071	6	17	2001	15774	0.0029985	0.00107772	0.0147533	0.500585	-,106360897:down|Ch25,106435387:down|-,106397849:down|BNCHITIN-1,106388328:down|-,106388327:down|LSC222,106360896:down	http://amigo.geneontology.org/amigo/term/GO:1901071
cellular response to extracellular stimulus	Biological Process	GO:0031668	6	17	2001	15774	0.0029985	0.00107772	0.0147533	0.500585	SPX3.2,106386696:down|SPX3.1,106438239:down|-,106396636:up|-,106379199:up|-,106396634:up|-,106370198:down	http://amigo.geneontology.org/amigo/term/GO:0031668
chitin catabolic process	Biological Process	GO:0006032	6	17	2001	15774	0.0029985	0.00107772	0.0147533	0.500585	-,106360897:down|Ch25,106435387:down|-,106397849:down|BNCHITIN-1,106388328:down|-,106388327:down|LSC222,106360896:down	http://amigo.geneontology.org/amigo/term/GO:0006032
cellular response to nutrient levels	Biological Process	GO:0031669	6	17	2001	15774	0.0029985	0.00107772	0.0147533	0.500585	SPX3.2,106386696:down|SPX3.1,106438239:down|-,106396636:up|-,106379199:up|-,106396634:up|-,106370198:down	http://amigo.geneontology.org/amigo/term/GO:0031669
amino sugar metabolic process	Biological Process	GO:0006040	6	17	2001	15774	0.0029985	0.00107772	0.0147533	0.500585	-,106360897:down|Ch25,106435387:down|-,106397849:down|BNCHITIN-1,106388328:down|-,106388327:down|LSC222,106360896:down	http://amigo.geneontology.org/amigo/term/GO:0006040
glucosamine-containing compound catabolic process	Biological Process	GO:1901072	6	17	2001	15774	0.0029985	0.00107772	0.0147533	0.500585	-,106360897:down|Ch25,106435387:down|-,106397849:down|BNCHITIN-1,106388328:down|-,106388327:down|LSC222,106360896:down	http://amigo.geneontology.org/amigo/term/GO:1901072
cellular response to external stimulus	Biological Process	GO:0071496	6	17	2001	15774	0.0029985	0.00107772	0.0147533	0.500585	SPX3.2,106386696:down|SPX3.1,106438239:down|-,106396636:up|-,106379199:up|-,106396634:up|-,106370198:down	http://amigo.geneontology.org/amigo/term/GO:0071496
chitin metabolic process	Biological Process	GO:0006030	6	17	2001	15774	0.0029985	0.00107772	0.0147533	0.500585	-,106360897:down|Ch25,106435387:down|-,106397849:down|BNCHITIN-1,106388328:down|-,106388327:down|LSC222,106360896:down	http://amigo.geneontology.org/amigo/term/GO:0006030
amino sugar catabolic process	Biological Process	GO:0046348	6	17	2001	15774	0.0029985	0.00107772	0.0147533	0.500585	-,106360897:down|Ch25,106435387:down|-,106397849:down|BNCHITIN-1,106388328:down|-,106388327:down|LSC222,106360896:down	http://amigo.geneontology.org/amigo/term/GO:0046348
aminoglycan catabolic process	Biological Process	GO:0006026	6	17	2001	15774	0.0029985	0.00107772	0.0147533	0.500585	-,106360897:down|Ch25,106435387:down|-,106397849:down|BNCHITIN-1,106388328:down|-,106388327:down|LSC222,106360896:down	http://amigo.geneontology.org/amigo/term/GO:0006026
chitinase activity	Molecular Function	GO:0004568	6	17	2001	15774	0.0029985	0.00107772	0.0147533	0.500585	-,106360897:down|Ch25,106435387:down|-,106397849:down|BNCHITIN-1,106388328:down|-,106388327:down|LSC222,106360896:down	http://amigo.geneontology.org/amigo/term/GO:0004568
response to extracellular stimulus	Biological Process	GO:0009991	6	17	2001	15774	0.0029985	0.00107772	0.0147533	0.500585	SPX3.2,106386696:down|SPX3.1,106438239:down|-,106396636:up|-,106379199:up|-,106396634:up|-,106370198:down	http://amigo.geneontology.org/amigo/term/GO:0009991
response to nutrient levels	Biological Process	GO:0031667	6	17	2001	15774	0.0029985	0.00107772	0.0147533	0.500585	SPX3.2,106386696:down|SPX3.1,106438239:down|-,106396636:up|-,106379199:up|-,106396634:up|-,106370198:down	http://amigo.geneontology.org/amigo/term/GO:0031667
cysteine metabolic process	Biological Process	GO:0006534	7	22	2001	15774	0.00349825	0.0013947	0.0158121	0.500585	-,106388817:up|-,106402810:down|-,106372722:up|-,106388816:down|-,106447111:down|-,106444997:up|-,106415710:down	http://amigo.geneontology.org/amigo/term/GO:0006534
dihydroorotate dehydrogenase activity	Molecular Function	GO:0004152	2	2	2001	15774	0.0009995	0.000126791	0.016085	0.500585	-,106439886:up|-,106366051:up	http://amigo.geneontology.org/amigo/term/GO:0004152
4-hydroxybenzoate decaprenyltransferase activity	Molecular Function	GO:0002083	2	2	2001	15774	0.0009995	0.000126791	0.016085	0.500585	-,106438455:down|-,106376325:down	http://amigo.geneontology.org/amigo/term/GO:0002083
4-hydroxybenzoate nonaprenyltransferase activity	Molecular Function	GO:0047293	2	2	2001	15774	0.0009995	0.000126791	0.016085	0.500585	-,106438455:down|-,106376325:down	http://amigo.geneontology.org/amigo/term/GO:0047293
hydroxymethylglutaryl-CoA synthase activity	Molecular Function	GO:0004421	2	2	2001	15774	0.0009995	0.000126791	0.016085	0.500585	-,106380573:down|-,106418704:down	http://amigo.geneontology.org/amigo/term/GO:0004421
polyprenyltransferase activity	Molecular Function	GO:0002094	2	2	2001	15774	0.0009995	0.000126791	0.016085	0.500585	-,106438455:down|-,106376325:down	http://amigo.geneontology.org/amigo/term/GO:0002094
beta-amylase activity	Molecular Function	GO:0016161	4	9	2001	15774	0.001999	0.000570559	0.0191796	0.579336	-,106452475:down|-,106371917:down|bmy,106450573:down|-,106411687:down	http://amigo.geneontology.org/amigo/term/GO:0016161
UDP-glucose 4-epimerase activity	Molecular Function	GO:0003978	4	9	2001	15774	0.001999	0.000570559	0.0191796	0.579336	-,106422285:down|-,106441598:down|-,106439843:down|-,106407573:down	http://amigo.geneontology.org/amigo/term/GO:0003978
small molecule metabolic process	Biological Process	GO:0044281	135	901	2001	15774	0.0674663	0.0571193	0.0202785	0.583476	-,106392101:down|-,106357031:down|nad5,4237891:up|-,106411721:up|-,106441099:up|-,106372077:up|atp9,4237875:up|-,106376325:down|-,106433662:up|-,106441215:up|-,106399417:up|-,106416365:up|atp6,4237874:up|-,106383016:up|-,106452899:down|-,106449850:down|-,106350870:up|ACL1.A1,106453012:up|-,106402810:down|-,106401378:down|-,106360744:down|-,106451560:down|-,106420920:down|-,106370688:down|-,106353…	http://amigo.geneontology.org/amigo/term/GO:0044281
phosphoric diester hydrolase activity	Molecular Function	GO:0008081	7	23	2001	15774	0.00349825	0.0014581	0.0202991	0.583476	-,106426253:down|-,106361534:down|-,106428589:down|-,106440574:up|-,106406070:down|-,106435326:up|-,106428302:up	http://amigo.geneontology.org/amigo/term/GO:0008081
aminoglycan metabolic process	Biological Process	GO:0006022	7	23	2001	15774	0.00349825	0.0014581	0.0202991	0.583476	-,106360897:down|Ch25,106435387:down|-,106397849:down|BNCHITIN-1,106388328:down|-,106388327:down|LSC222,106360896:down|-,106370688:down	http://amigo.geneontology.org/amigo/term/GO:0006022
auxin-activated signaling pathway	Biological Process	GO:0009734	13	56	2001	15774	0.00649675	0.00355015	0.020879	0.583476	-,106415790:down|-,106427417:up|-,106439612:down|-,106411172:down|-,106382765:up|-,106441245:down|-,106369247:up|-,106346987:down|-,106370582:up|-,106402229:down|-,106439439:down|-,106370943:down|-,106451191:down	http://amigo.geneontology.org/amigo/term/GO:0009734
cellular response to auxin stimulus	Biological Process	GO:0071365	13	56	2001	15774	0.00649675	0.00355015	0.020879	0.583476	-,106415790:down|-,106427417:up|-,106439612:down|-,106411172:down|-,106382765:up|-,106441245:down|-,106369247:up|-,106346987:down|-,106370582:up|-,106402229:down|-,106439439:down|-,106370943:down|-,106451191:down	http://amigo.geneontology.org/amigo/term/GO:0071365
response to stimulus	Biological Process	GO:0050896	173	1181	2001	15774	0.0864568	0.07487	0.021021	0.583476	-,106438995:down|-,106415026:down|-,106346382:down|-,106401872:up|-,106391118:up|-,106368738:down|-,106440574:up|TT16.2,106444269:up|-,106361331:up|CIPK5.1,106372443:up|-,106366064:up|-,106374191:down|-,106376204:down|-,106375083:up|-,106350370:down|-,106385401:down|-,106362169:down|FLC.C9-a,106358318:down|-,106370582:up|-,106451401:down|-,106447397:up|-,106427417:up|-,106405703:down|-,106430485:…	http://amigo.geneontology.org/amigo/term/GO:0050896
sulfate assimilation	Biological Process	GO:0000103	5	14	2001	15774	0.00249875	0.000887536	0.0243696	0.636213	-,106346981:up|-,106443880:down|-,106441278:down|-,106369188:up|-,106410468:down	http://amigo.geneontology.org/amigo/term/GO:0000103
lyase activity	Molecular Function	GO:0016829	40	231	2001	15774	0.01999	0.0146444	0.0245997	0.636213	-,106421348:up|-,106411793:down|PAL1-2,106388514:down|-,106411721:up|-,106379864:up|-,106430723:down|-,106361318:up|-,106411347:up|-,106447111:down|-,106430461:up|-,106452433:up|-,106388817:up|-,106444997:up|PAL-BN-1,106391500:down|-,106377026:down|-,106354788:up|-,106410328:up|-,106445910:up|-,106354360:down|-,106366185:up|rbcS,106446351:up|-,106371507:down|-,106368033:down|-,106418420:down|-,10…	http://amigo.geneontology.org/amigo/term/GO:0016829
response to external stimulus	Biological Process	GO:0009605	10	40	2001	15774	0.0049975	0.00253582	0.0247672	0.636213	-,106345598:down|SPX3.2,106386696:down|-,106438995:down|-,106396636:up|-,106420085:down|-,106452811:down|-,106370198:down|SPX3.1,106438239:down|-,106379199:up|-,106396634:up	http://amigo.geneontology.org/amigo/term/GO:0009605
catalytic activity	Molecular Function	GO:0003824	778	5818	2001	15774	0.388806	0.368835	0.0254496	0.636213	-,106364585:down|-,106411721:up|-,106371526:down|-,106453177:up|-,106352037:down|-,106372077:up|-,106410659:down|-,106368009:up|-,106377042:up|CHS-BN-3,106381815:up|-,106444936:down|BNAC08G41640D,106412275:up|siah1,106357118:up|-,106354696:up|-,106376325:down|DFR,106447075:down|MAPKKK20.1,106394457:down|-,106391828:up|-,106381301:up|-,106449323:down|-,106446337:up|-,106451605:up|-,106426657:down|…	http://amigo.geneontology.org/amigo/term/GO:0003824
phospholipase activity	Molecular Function	GO:0004620	6	19	2001	15774	0.0029985	0.00120451	0.0259104	0.636213	-,106451607:down|-,106428589:down|-,106440574:up|BNAC08G13420D,106358328:up|-,106365713:down|-,106451605:up	http://amigo.geneontology.org/amigo/term/GO:0004620
protein-chromophore linkage	Biological Process	GO:0018298	11	46	2001	15774	0.00549725	0.00291619	0.0261505	0.636213	-,106357831:down|-,106439795:down|-,106420085:down|-,106421061:down|-,106430356:down|-,106399822:down|-,106428876:down|-,106401741:down|-,106447496:down|-,106428875:down|-,106426758:down	http://amigo.geneontology.org/amigo/term/GO:0018298
TRAPP complex	Cellular Component	GO:0030008	4	10	2001	15774	0.001999	0.000633955	0.0288064	0.636213	-,106443245:up|-,106388467:up|-,106429079:down|-,106387703:down	http://amigo.geneontology.org/amigo/term/GO:0030008
amylase activity	Molecular Function	GO:0016160	4	10	2001	15774	0.001999	0.000633955	0.0288064	0.636213	-,106452475:down|-,106371917:down|bmy,106450573:down|-,106411687:down	http://amigo.geneontology.org/amigo/term/GO:0016160
copper ion transmembrane transporter activity	Molecular Function	GO:0005375	4	10	2001	15774	0.001999	0.000633955	0.0288064	0.636213	-,106387176:up|-,106422815:up|-,106411040:up|-,106361842:down	http://amigo.geneontology.org/amigo/term/GO:0005375
methyltransferase activity	Molecular Function	GO:0008168	33	187	2001	15774	0.0164918	0.011855	0.0301897	0.636213	-,106421396:down|-,106398052:up|-,106379743:up|-,106347347:up|-,106431081:up|-,106447649:up|BNAC06G38650D,106356013:down|-,106390351:up|-,106389129:up|-,106351453:up|-,106435917:up|-,106356577:up|BNAC04G26480D,106421593:down|-,106440039:up|-,106411055:up|-,106361812:up|-,106361053:down|-,106415812:down|-,106437132:down|-,106377518:down|-,106427553:down|-,106436574:down|BNAA03G49580D,106386286:up|…	http://amigo.geneontology.org/amigo/term/GO:0008168
proline dehydrogenase activity	Molecular Function	GO:0004657	3	6	2001	15774	0.00149925	0.000380373	0.030287	0.636213	pdh,106397131:up|PDH,106411198:up|-,106397782:up	http://amigo.geneontology.org/amigo/term/GO:0004657
proline catabolic process	Biological Process	GO:0006562	3	6	2001	15774	0.00149925	0.000380373	0.030287	0.636213	pdh,106397131:up|PDH,106411198:up|-,106397782:up	http://amigo.geneontology.org/amigo/term/GO:0006562
arachidonic acid secretion	Biological Process	GO:0050482	3	6	2001	15774	0.00149925	0.000380373	0.030287	0.636213	-,106451607:down|BNAC08G13420D,106358328:up|-,106451605:up	http://amigo.geneontology.org/amigo/term/GO:0050482
fatty acid derivative transport	Biological Process	GO:1901571	3	6	2001	15774	0.00149925	0.000380373	0.030287	0.636213	-,106451607:down|BNAC08G13420D,106358328:up|-,106451605:up	http://amigo.geneontology.org/amigo/term/GO:1901571
icosanoid transport	Biological Process	GO:0071715	3	6	2001	15774	0.00149925	0.000380373	0.030287	0.636213	-,106451607:down|BNAC08G13420D,106358328:up|-,106451605:up	http://amigo.geneontology.org/amigo/term/GO:0071715
fatty acid transport	Biological Process	GO:0015908	3	6	2001	15774	0.00149925	0.000380373	0.030287	0.636213	-,106451607:down|BNAC08G13420D,106358328:up|-,106451605:up	http://amigo.geneontology.org/amigo/term/GO:0015908
phospholipase A2 activity	Molecular Function	GO:0004623	3	6	2001	15774	0.00149925	0.000380373	0.030287	0.636213	-,106451607:down|BNAC08G13420D,106358328:up|-,106451605:up	http://amigo.geneontology.org/amigo/term/GO:0004623
arachidonate transport	Biological Process	GO:1903963	3	6	2001	15774	0.00149925	0.000380373	0.030287	0.636213	-,106451607:down|BNAC08G13420D,106358328:up|-,106451605:up	http://amigo.geneontology.org/amigo/term/GO:1903963
long-chain fatty acid transport	Biological Process	GO:0015909	3	6	2001	15774	0.00149925	0.000380373	0.030287	0.636213	-,106451607:down|BNAC08G13420D,106358328:up|-,106451605:up	http://amigo.geneontology.org/amigo/term/GO:0015909
L-methionine biosynthetic process	Biological Process	GO:0071265	3	6	2001	15774	0.00149925	0.000380373	0.030287	0.636213	-,106411702:down|-,106368024:down|-,106369190:up	http://amigo.geneontology.org/amigo/term/GO:0071265
acid secretion	Biological Process	GO:0046717	3	6	2001	15774	0.00149925	0.000380373	0.030287	0.636213	-,106451607:down|BNAC08G13420D,106358328:up|-,106451605:up	http://amigo.geneontology.org/amigo/term/GO:0046717
icosanoid secretion	Biological Process	GO:0032309	3	6	2001	15774	0.00149925	0.000380373	0.030287	0.636213	-,106451607:down|BNAC08G13420D,106358328:up|-,106451605:up	http://amigo.geneontology.org/amigo/term/GO:0032309
protein import into mitochondrial matrix	Biological Process	GO:0030150	3	6	2001	15774	0.00149925	0.000380373	0.030287	0.636213	-,106401106:up|-,106452659:up|-,106389245:up	http://amigo.geneontology.org/amigo/term/GO:0030150
acid phosphatase activity	Molecular Function	GO:0003993	11	47	2001	15774	0.00549725	0.00297959	0.0303549	0.636213	-,106415361:down|PAP17,106429291:up|-,106431552:up|-,106435962:up|-,106356224:up|-,106377949:up|-,106346550:down|-,106411015:up|-,106429537:down|-,106375797:up|PAP17,106452020:up	http://amigo.geneontology.org/amigo/term/GO:0003993
L-serine metabolic process	Biological Process	GO:0006563	9	36	2001	15774	0.00449775	0.00228224	0.0323499	0.664467	-,106401135:up|-,106388817:up|-,106388816:down|-,106444997:up|-,106372722:up|-,106402810:down|-,106447111:down|-,106415710:down|-,106425970:down	http://amigo.geneontology.org/amigo/term/GO:0006563
autophagy	Biological Process	GO:0006914	9	36	2001	15774	0.00449775	0.00228224	0.0323499	0.664467	-,106432122:up|-,106438243:down|-,106439786:down|-,106368420:up|-,106431754:down|-,106443920:down|-,106366894:up|-,106391995:down|-,106440434:down	http://amigo.geneontology.org/amigo/term/GO:0006914
serine family amino acid biosynthetic process	Biological Process	GO:0009070	8	31	2001	15774	0.003998	0.00196526	0.0356571	0.725145	-,106401135:up|-,106388817:up|-,106388816:down|-,106444997:up|-,106372722:up|-,106402810:down|-,106447111:down|-,106415710:down	http://amigo.geneontology.org/amigo/term/GO:0009070
DNA binding	Molecular Function	GO:0003677	242	1722	2001	15774	0.12094	0.109167	0.0397296	0.743778	-,106452141:up|-,106417940:down|TGA5.2,106397420:up|-,106346382:down|-,106369061:down|-,106377478:down|-,106348025:down|-,106380214:up|BNAA01G21580D,106360678:up|NAC485,106445838:down|BNAA06G06450D,106381023:down|-,106426670:down|-,106437467:down|-,106439923:up|-,106394289:up|-,106411981:up|-,106409224:down|TT16.2,106444269:up|-,106361331:up|-,106385152:down|-,106366064:up|-,106357317:up|WRKY75-1…	http://amigo.geneontology.org/amigo/term/GO:0003677
transferase activity, transferring alkyl or aryl (other than methyl) groups	Molecular Function	GO:0016765	11	49	2001	15774	0.00549725	0.00310638	0.0401667	0.743778	-,106438455:down|-,106354696:up|-,106376325:down|-,106370756:down|-,106445243:down|-,106429799:down|-,106359912:down|-,106370386:down|-,106370754:down|-,106388020:down|-,106451560:down	http://amigo.geneontology.org/amigo/term/GO:0016765
phosphoric ester hydrolase activity	Molecular Function	GO:0042578	43	260	2001	15774	0.0214893	0.0164828	0.0404569	0.743778	-,106356588:up|-,106431552:up|-,106381279:up|-,106453198:down|-,106377113:up|-,106401190:down|-,106376046:up|-,106435962:up|-,106356224:up|-,106354176:up|-,106406070:down|-,106419899:down|-,106360403:up|-,106377949:up|-,106426253:down|-,106411015:up|-,106367742:up|-,106390106:down|-,106440574:up|-,106375797:up|-,106423176:down|-,106428302:up|FBPase,106401056:up|BNAA01G03730D,106363717:down|-,1064…	http://amigo.geneontology.org/amigo/term/GO:0042578
mitochondrial transmembrane transport	Biological Process	GO:1990542	4	11	2001	15774	0.001999	0.00069735	0.0408168	0.743778	-,106424745:up|-,106401106:up|-,106452659:up|-,106389245:up	http://amigo.geneontology.org/amigo/term/GO:1990542
defense response	Biological Process	GO:0006952	21	112	2001	15774	0.0104948	0.00710029	0.0417763	0.743778	-,106438995:down|-,106415026:down|-,106395044:up|-,106439272:down|-,106362423:down|-,106401872:up|-,106377491:down|BNCHITIN-1,106388328:down|-,106400730:down|-,106369355:up|-,106358140:down|-,106422140:down|-,106375274:up|-,106345598:down|-,106374540:down|-,106440980:down|-,106390979:down|-,106452811:down|-,106354774:up|-,106433348:down|-,106357930:up	http://amigo.geneontology.org/amigo/term/GO:0006952
transferase activity, transferring acyl groups	Molecular Function	GO:0016746	43	261	2001	15774	0.0214893	0.0165462	0.0427005	0.743778	-,106430746:down|-,106377405:up|-,106435764:up|-,106357031:down|-,106453097:up|-,106435271:down|-,106433109:up|-,106387251:down|BNAA03G48960D,106440973:down|-,106445906:up|-,106401029:up|-,106374831:down|-,106387454:down|-,106381951:down|-,106386242:down|-,106362417:up|-,106450540:up|-,106418332:up|CHS-BN-3,106381815:up|-,106399886:down|-,106353658:up|-,106380100:down|-,106418704:down|-,106389421…	http://amigo.geneontology.org/amigo/term/GO:0016746
single-stranded DNA binding	Molecular Function	GO:0003697	5	16	2001	15774	0.00249875	0.00101433	0.0428944	0.743778	-,106382431:up|-,106364764:up|-,106391164:up|-,106412299:up|-,106356751:up	http://amigo.geneontology.org/amigo/term/GO:0003697
galactose metabolic process	Biological Process	GO:0006012	5	16	2001	15774	0.00249875	0.00101433	0.0428944	0.743778	-,106422285:down|-,106441598:down|-,106439843:down|-,106432583:down|-,106407573:down	http://amigo.geneontology.org/amigo/term/GO:0006012
plastoquinol--plastocyanin reductase activity	Molecular Function	GO:0009496	2	3	2001	15774	0.0009995	0.000190186	0.0441776	0.743778	-,106389955:up|-,106401343:up	http://amigo.geneontology.org/amigo/term/GO:0009496
oxidoreductase activity, acting on diphenols and related substances as donors, with copper protein as acceptor	Molecular Function	GO:0052880	2	3	2001	15774	0.0009995	0.000190186	0.0441776	0.743778	-,106389955:up|-,106401343:up	http://amigo.geneontology.org/amigo/term/GO:0052880
L-3-cyanoalanine synthase activity	Molecular Function	GO:0050017	2	3	2001	15774	0.0009995	0.000190186	0.0441776	0.743778	-,106444997:up|-,106415710:down	http://amigo.geneontology.org/amigo/term/GO:0050017
deoxyribonucleotide catabolic process	Biological Process	GO:0009264	2	3	2001	15774	0.0009995	0.000190186	0.0441776	0.743778	BNAA01G03730D,106363717:down|BNAC01G05100D,106368757:down	http://amigo.geneontology.org/amigo/term/GO:0009264
tRNA acetylation	Biological Process	GO:0051391	2	3	2001	15774	0.0009995	0.000190186	0.0441776	0.743778	-,106453097:up|-,106362417:up	http://amigo.geneontology.org/amigo/term/GO:0051391
integral component of mitochondrial inner membrane	Cellular Component	GO:0031305	2	3	2001	15774	0.0009995	0.000190186	0.0441776	0.743778	-,106438455:down|-,106376325:down	http://amigo.geneontology.org/amigo/term/GO:0031305
nucleoside phosphate catabolic process	Biological Process	GO:1901292	2	3	2001	15774	0.0009995	0.000190186	0.0441776	0.743778	BNAA01G03730D,106363717:down|BNAC01G05100D,106368757:down	http://amigo.geneontology.org/amigo/term/GO:1901292
cyanide metabolic process	Biological Process	GO:0019499	2	3	2001	15774	0.0009995	0.000190186	0.0441776	0.743778	-,106444997:up|-,106415710:down	http://amigo.geneontology.org/amigo/term/GO:0019499
intrinsic component of mitochondrial inner membrane	Cellular Component	GO:0031304	2	3	2001	15774	0.0009995	0.000190186	0.0441776	0.743778	-,106438455:down|-,106376325:down	http://amigo.geneontology.org/amigo/term/GO:0031304
nucleotide catabolic process	Biological Process	GO:0009166	2	3	2001	15774	0.0009995	0.000190186	0.0441776	0.743778	BNAA01G03730D,106363717:down|BNAC01G05100D,106368757:down	http://amigo.geneontology.org/amigo/term/GO:0009166
cystathionine beta-lyase activity	Molecular Function	GO:0004121	2	3	2001	15774	0.0009995	0.000190186	0.0441776	0.743778	-,106411702:down|-,106368024:down	http://amigo.geneontology.org/amigo/term/GO:0004121
transferase activity, transferring one-carbon groups	Molecular Function	GO:0016741	34	200	2001	15774	0.0169915	0.0126791	0.0451645	0.744029	-,106421396:down|-,106398052:up|-,106379743:up|-,106347347:up|-,106431081:up|-,106447649:up|BNAC06G38650D,106356013:down|-,106390351:up|-,106425970:down|-,106389129:up|-,106351453:up|-,106435917:up|-,106356577:up|BNAC04G26480D,106421593:down|-,106440039:up|-,106411055:up|-,106361812:up|-,106361053:down|-,106415812:down|-,106437132:down|-,106377518:down|-,106427553:down|-,106436574:down|BNAA03G495…	http://amigo.geneontology.org/amigo/term/GO:0016741
sequence-specific DNA binding transcription factor activity	Molecular Function	GO:0003700	92	612	2001	15774	0.045977	0.038798	0.0452793	0.744029	-,106369323:down|AGL20,106438253:up|-,106452141:up|-,106425753:down|-,106417940:down|TGA5.2,106397420:up|-,106348025:down|BNAA01G21580D,106360678:up|-,106437467:down|-,106412054:down|-,106374257:up|-,106409224:down|TT16.2,106444269:up|-,106361331:up|-,106383128:up|-,106366064:up|-,106357317:up|WRKY75-1,106431908:down|-,106372421:up|-,106380672:down|-,106444697:up|-,106381126:down|FLC.C9-a,1063583…	http://amigo.geneontology.org/amigo/term/GO:0003700
nucleic acid binding transcription factor activity	Molecular Function	GO:0001071	92	612	2001	15774	0.045977	0.038798	0.0452793	0.744029	-,106369323:down|AGL20,106438253:up|-,106452141:up|-,106425753:down|-,106417940:down|TGA5.2,106397420:up|-,106348025:down|BNAA01G21580D,106360678:up|-,106437467:down|-,106412054:down|-,106374257:up|-,106409224:down|TT16.2,106444269:up|-,106361331:up|-,106383128:up|-,106366064:up|-,106357317:up|WRKY75-1,106431908:down|-,106372421:up|-,106380672:down|-,106444697:up|-,106381126:down|FLC.C9-a,1063583…	http://amigo.geneontology.org/amigo/term/GO:0001071
core DNA-dependent RNA polymerase binding promoter specificity activity	Molecular Function	GO:0000996	3	7	2001	15774	0.00149925	0.000443768	0.0480736	0.748054	-,106383128:up|-,106384365:up|-,106383117:up	http://amigo.geneontology.org/amigo/term/GO:0000996
glutamine family amino acid catabolic process	Biological Process	GO:0009065	3	7	2001	15774	0.00149925	0.000443768	0.0480736	0.748054	pdh,106397131:up|PDH,106411198:up|-,106397782:up	http://amigo.geneontology.org/amigo/term/GO:0009065
core RNA polymerase binding transcription factor activity	Molecular Function	GO:0000990	3	7	2001	15774	0.00149925	0.000443768	0.0480736	0.748054	-,106383128:up|-,106384365:up|-,106383117:up	http://amigo.geneontology.org/amigo/term/GO:0000990
oxidoreductase activity, acting on the CH-CH group of donors, quinone or related compound as acceptor	Molecular Function	GO:0016635	3	7	2001	15774	0.00149925	0.000443768	0.0480736	0.748054	-,106439886:up|-,106366051:up|-,106427407:up	http://amigo.geneontology.org/amigo/term/GO:0016635
calcium ion transmembrane transporter activity	Molecular Function	GO:0015085	3	7	2001	15774	0.00149925	0.000443768	0.0480736	0.748054	-,106396742:down|-,106406019:down|-,106376913:down	http://amigo.geneontology.org/amigo/term/GO:0015085
sigma factor activity	Molecular Function	GO:0016987	3	7	2001	15774	0.00149925	0.000443768	0.0480736	0.748054	-,106383128:up|-,106384365:up|-,106383117:up	http://amigo.geneontology.org/amigo/term/GO:0016987
secondary metabolite biosynthetic process	Biological Process	GO:0044550	3	7	2001	15774	0.00149925	0.000443768	0.0480736	0.748054	-,106403103:down|PAL1-2,106388514:down|PAL-BN-1,106391500:down	http://amigo.geneontology.org/amigo/term/GO:0044550
extracellular space	Cellular Component	GO:0005615	6	22	2001	15774	0.0029985	0.0013947	0.0512406	0.779615	-,106380181:up|-,106395691:up|BNCHITIN-1,106388328:down|-,106356483:down|-,106401654:up|-,106380319:up	http://amigo.geneontology.org/amigo/term/GO:0005615
extracellular region part	Cellular Component	GO:0044421	6	22	2001	15774	0.0029985	0.0013947	0.0512406	0.779615	-,106380181:up|-,106395691:up|BNCHITIN-1,106388328:down|-,106356483:down|-,106401654:up|-,106380319:up	http://amigo.geneontology.org/amigo/term/GO:0044421
cysteine-type endopeptidase inhibitor activity	Molecular Function	GO:0004869	6	22	2001	15774	0.0029985	0.0013947	0.0512406	0.779615	-,106399436:up|-,106450069:down|BNAA07G37080D,106414040:down|-,106407373:up|-,106442550:up|-,106417991:down	http://amigo.geneontology.org/amigo/term/GO:0004869
transferase activity, transferring acyl groups other than amino-acyl groups	Molecular Function	GO:0016747	36	217	2001	15774	0.017991	0.0137568	0.0546113	0.79902	-,106435764:up|-,106357031:down|-,106453097:up|-,106435271:down|-,106433109:up|-,106387251:down|BNAA03G48960D,106440973:down|-,106445906:up|-,106401029:up|-,106374831:down|-,106387454:down|-,106381951:down|-,106362417:up|-,106450540:up|-,106418332:up|CHS-BN-3,106381815:up|-,106399886:down|-,106380100:down|-,106389421:down|-,106429584:down|-,106410983:down|BNAA07G04340D,106357749:down|-,106393706:…	http://amigo.geneontology.org/amigo/term/GO:0016747
glutathione peroxidase activity	Molecular Function	GO:0004602	5	17	2001	15774	0.00249875	0.00107772	0.0546199	0.79902	-,106420556:up|-,106423404:up|-,106390185:down|-,106451401:down|-,106365432:down	http://amigo.geneontology.org/amigo/term/GO:0004602
protein targeting to mitochondrion	Biological Process	GO:0006626	4	12	2001	15774	0.001999	0.000760746	0.055239	0.79902	-,106424745:up|-,106401106:up|-,106452659:up|-,106389245:up	http://amigo.geneontology.org/amigo/term/GO:0006626
establishment of protein localization to mitochondrion	Biological Process	GO:0072655	4	12	2001	15774	0.001999	0.000760746	0.055239	0.79902	-,106424745:up|-,106401106:up|-,106452659:up|-,106389245:up	http://amigo.geneontology.org/amigo/term/GO:0072655
organophosphate catabolic process	Biological Process	GO:0046434	4	12	2001	15774	0.001999	0.000760746	0.055239	0.79902	-,106453198:down|BNAA01G03730D,106363717:down|BNAC01G05100D,106368757:down|GPD1,106352802:up	http://amigo.geneontology.org/amigo/term/GO:0046434
nucleotidase activity	Molecular Function	GO:0008252	4	12	2001	15774	0.001999	0.000760746	0.055239	0.79902	-,106390106:down|BNAA01G03730D,106363717:down|BNAC01G05100D,106368757:down|-,106423176:down	http://amigo.geneontology.org/amigo/term/GO:0008252
protein localization to mitochondrion	Biological Process	GO:0070585	4	12	2001	15774	0.001999	0.000760746	0.055239	0.79902	-,106424745:up|-,106401106:up|-,106452659:up|-,106389245:up	http://amigo.geneontology.org/amigo/term/GO:0070585
hormone-mediated signaling pathway	Biological Process	GO:0009755	15	77	2001	15774	0.00749625	0.00488145	0.0581589	0.823851	-,106415790:down|-,106427417:up|-,106439612:down|-,106411172:down|-,106382765:up|-,106441245:down|-,106369247:up|-,106346987:down|CIPK15.1,106435465:up|-,106370582:up|-,106402229:down|-,106439439:down|-,106370943:down|-,106451191:down|-,106426645:down	http://amigo.geneontology.org/amigo/term/GO:0009755
cellular response to endogenous stimulus	Biological Process	GO:0071495	15	77	2001	15774	0.00749625	0.00488145	0.0581589	0.823851	-,106415790:down|-,106427417:up|-,106439612:down|-,106411172:down|-,106382765:up|-,106441245:down|-,106369247:up|-,106346987:down|CIPK15.1,106435465:up|-,106370582:up|-,106402229:down|-,106439439:down|-,106370943:down|-,106451191:down|-,106426645:down	http://amigo.geneontology.org/amigo/term/GO:0071495
cellular response to hormone stimulus	Biological Process	GO:0032870	15	77	2001	15774	0.00749625	0.00488145	0.0581589	0.823851	-,106415790:down|-,106427417:up|-,106439612:down|-,106411172:down|-,106382765:up|-,106441245:down|-,106369247:up|-,106346987:down|CIPK15.1,106435465:up|-,106370582:up|-,106402229:down|-,106439439:down|-,106370943:down|-,106451191:down|-,106426645:down	http://amigo.geneontology.org/amigo/term/GO:0032870
phospholipid metabolic process	Biological Process	GO:0006644	17	90	2001	15774	0.00849575	0.00570559	0.0588112	0.827385	-,106453198:down|-,106418420:down|-,106411721:up|-,106451607:down|-,106381951:down|-,106415338:down|-,106390106:down|BNAC08G13420D,106358328:up|-,106423176:down|-,106407327:down|-,106401488:up|-,106402904:down|-,106416365:up|ACT2,106441094:down|-,106428589:down|-,106451605:up|-,106371507:down	http://amigo.geneontology.org/amigo/term/GO:0006644
cell communication	Biological Process	GO:0007154	85	570	2001	15774	0.0424788	0.0361354	0.0613378	0.857061	AGL20,106438253:up|-,106362241:down|-,106425753:down|-,106396636:up|-,106391118:up|-,106369247:up|-,106440574:up|-,106439439:down|-,106444959:down|-,106409700:down|TT16.2,106444269:up|-,106361331:up|CIPK5.1,106372443:up|-,106366064:up|-,106370198:down|-,106350370:down|-,106345437:down|SPX3.1,106438239:down|FLC.C9-a,106358318:down|-,106372604:down|-,106370582:up|-,106441273:down|-,106427417:up|DAG…	http://amigo.geneontology.org/amigo/term/GO:0007154
secretion	Biological Process	GO:0046903	6	23	2001	15774	0.0029985	0.0014581	0.0621611	0.862695	-,106451607:down|-,106354731:down|-,106345659:up|BNAC08G13420D,106358328:up|-,106360303:up|-,106451605:up	http://amigo.geneontology.org/amigo/term/GO:0046903
single-organism biosynthetic process	Biological Process	GO:0044711	104	710	2001	15774	0.051974	0.0450108	0.0626024	0.862988	-,106357031:down|-,106433109:up|PAL1-2,106388514:down|-,106439867:up|-,106411721:up|-,106372077:up|-,106426067:up|-,106366051:up|PDS,106439724:up|atp9,4237875:up|-,106399886:down|-,106376325:down|-,106439886:up|-,106354696:up|-,106432520:down|-,106444997:up|-,106433662:up|-,106399417:up|-,106429799:down|-,106418704:down|-,106416365:up|-,106414355:down|atp6,4237874:up|-,106430278:up|-,106371507:do…	http://amigo.geneontology.org/amigo/term/GO:0044711
single-organism metabolic process	Biological Process	GO:0044710	238	1716	2001	15774	0.118941	0.108787	0.0650947	0.886254	-,106392101:down|-,106372724:up|-,106357031:down|nad5,4237891:up|-,106423687:up|-,106439867:up|-,106411721:up|-,106441099:up|-,106372077:up|-,106368738:down|-,106426253:down|PDS,106439724:up|atp9,4237875:up|-,106390106:down|-,106440574:up|-,106439843:down|TT16.2,106444269:up|-,106361331:up|-,106366064:up|-,106354696:up|-,106376325:down|-,106433662:up|-,106441215:up|-,106399417:up|-,106443293:down…	http://amigo.geneontology.org/amigo/term/GO:0044710
isoprenoid biosynthetic process	Biological Process	GO:0008299	9	41	2001	15774	0.00449775	0.00259921	0.0678877	0.886254	-,106438455:down|-,106380573:down|-,106354696:up|-,106376325:down|-,106411721:up|-,106427407:up|-,106418704:down|PDS,106439724:up|-,106414355:down	http://amigo.geneontology.org/amigo/term/GO:0008299
regulation of defense response	Biological Process	GO:0031347	5	18	2001	15774	0.00249875	0.00114112	0.0680109	0.886254	-,106377491:down|-,106415026:down|-,106357930:up|-,106362423:down|-,106375274:up	http://amigo.geneontology.org/amigo/term/GO:0031347
lipid binding	Molecular Function	GO:0008289	19	105	2001	15774	0.00949525	0.00665652	0.0686824	0.886254	-,106443252:down|-,106433515:up|-,106364845:down|-,106430529:up|-,106440095:down|-,106443537:down|-,106376861:down|-,106377804:up|atp9,4237875:up|E2,106352300:down|-,106411434:down|GL2b,106385455:down|-,106436104:down|-,106429454:down|ACBP,106451796:up|-,106364819:down|-,106385182:down|-,106443536:down|-,106419460:down	http://amigo.geneontology.org/amigo/term/GO:0008289
outer mitochondrial membrane protein complex	Cellular Component	GO:0098799	3	8	2001	15774	0.00149925	0.000507164	0.0698192	0.886254	-,106424745:up|-,106452659:up|-,106389245:up	http://amigo.geneontology.org/amigo/term/GO:0098799
mitochondrial outer membrane translocase complex	Cellular Component	GO:0005742	3	8	2001	15774	0.00149925	0.000507164	0.0698192	0.886254	-,106424745:up|-,106452659:up|-,106389245:up	http://amigo.geneontology.org/amigo/term/GO:0005742
response to bacterium	Biological Process	GO:0009617	3	8	2001	15774	0.00149925	0.000507164	0.0698192	0.886254	-,106345598:down|-,106438995:down|-,106452811:down	http://amigo.geneontology.org/amigo/term/GO:0009617
defense response to bacterium	Biological Process	GO:0042742	3	8	2001	15774	0.00149925	0.000507164	0.0698192	0.886254	-,106345598:down|-,106438995:down|-,106452811:down	http://amigo.geneontology.org/amigo/term/GO:0042742
cellular response to organic substance	Biological Process	GO:0071310	15	79	2001	15774	0.00749625	0.00500824	0.0700557	0.886254	-,106415790:down|-,106427417:up|-,106439612:down|-,106411172:down|-,106382765:up|-,106441245:down|-,106369247:up|-,106346987:down|CIPK15.1,106435465:up|-,106370582:up|-,106402229:down|-,106439439:down|-,106370943:down|-,106451191:down|-,106426645:down	http://amigo.geneontology.org/amigo/term/GO:0071310
organic substance transport	Biological Process	GO:0071702	65	429	2001	15774	0.0324838	0.0271967	0.0716013	0.886254	-,106430529:up|BNAA10G17470D,106370801:up|-,106440095:down|-,106377804:up|-,106415502:down|-,106385216:up|BNAC08G13420D,106358328:up|-,106411434:down|-,106423777:up|-,106409120:up|-,106426518:up|BNAA03G34740D,106444120:up|-,106402106:up|-,106379339:down|-,106451605:up|-,106348906:up|-,106364845:down|-,106452659:up|-,106433019:down|-,106374901:up|-,106426659:down|-,106401282:down|-,106361805:down|…	http://amigo.geneontology.org/amigo/term/GO:0071702
intracellular protein transmembrane import	Biological Process	GO:0044743	4	13	2001	15774	0.001999	0.000824141	0.0720322	0.886254	-,106424745:up|-,106401106:up|-,106452659:up|-,106389245:up	http://amigo.geneontology.org/amigo/term/GO:0044743
chlorophyll binding	Molecular Function	GO:0016168	11	54	2001	15774	0.00549725	0.00342335	0.0737267	0.886254	-,106357831:down|-,106439795:down|-,106421061:down|-,106430356:down|-,106399822:down|-,106428876:down|-,106401741:down|-,106447496:down|-,106428875:down|-,106426758:down|-,106367276:down	http://amigo.geneontology.org/amigo/term/GO:0016168
transition metal ion transmembrane transporter activity	Molecular Function	GO:0046915	6	24	2001	15774	0.0029985	0.00152149	0.0743476	0.886254	-,106418106:up|-,106387176:up|-,106422815:up|-,106411040:up|-,106361842:down|-,106447963:down	http://amigo.geneontology.org/amigo/term/GO:0046915
glycerol ether metabolic process	Biological Process	GO:0006662	10	48	2001	15774	0.0049975	0.00304298	0.0756726	0.886254	-,106392101:down|-,106449850:down|-,106357993:up|-,106441099:up|-,106385772:up|-,106406568:down|-,106401378:down|-,106406205:down|-,106435142:down|-,106444322:down	http://amigo.geneontology.org/amigo/term/GO:0006662
ether metabolic process	Biological Process	GO:0018904	10	48	2001	15774	0.0049975	0.00304298	0.0756726	0.886254	-,106392101:down|-,106449850:down|-,106357993:up|-,106441099:up|-,106385772:up|-,106406568:down|-,106401378:down|-,106406205:down|-,106435142:down|-,106444322:down	http://amigo.geneontology.org/amigo/term/GO:0018904
response to stress	Biological Process	GO:0006950	70	467	2001	15774	0.0349825	0.0296057	0.0761085	0.886254	-,106438995:down|-,106415026:down|-,106346382:down|-,106365121:up|-,106401872:up|-,106368738:down|-,106400730:down|-,106368216:up|-,106345598:down|-,106441121:down|-,106374540:down|-,106376204:down|-,106370198:down|-,106385401:down|-,106362169:down|SPX3.1,106438239:down|-,106440736:up|-,106451401:down|-,106357930:up|-,106447397:up|-,106423404:up|-,106453192:up|-,106345263:up|BNCHITIN-1,106388328:…	http://amigo.geneontology.org/amigo/term/GO:0006950
oxidoreductase activity, acting on the aldehyde or oxo group of donors, NAD or NADP as acceptor	Molecular Function	GO:0016620	9	42	2001	15774	0.00449775	0.00266261	0.077115	0.886254	-,106451021:down|GAPDH.1,106382350:up|-,106361782:down|-,106385764:down|REF1_II,106361783:down|-,106361224:up|-,106381301:up|GAPDH.2,106450737:up|-,106410724:up	http://amigo.geneontology.org/amigo/term/GO:0016620
Golgi vesicle transport	Biological Process	GO:0048193	8	36	2001	15774	0.003998	0.00228224	0.0777535	0.886254	-,106443245:up|-,106402865:down|-,106388467:up|-,106365228:down|-,106387703:down|-,106426653:down|-,106371211:up|-,106400925:up	http://amigo.geneontology.org/amigo/term/GO:0048193
single-organism process	Biological Process	GO:0044699	444	3306	2001	15774	0.221889	0.209585	0.0787385	0.886254	-,106404745:up|-,106406717:down|-,106372724:up|nad5,4237891:up|-,106411721:up|-,106441099:up|-,106352037:down|-,106372077:up|-,106377804:up|-,106389879:down|-,106437467:down|PDS,106439724:up|-,106353679:down|-,106439843:down|TT16.2,106444269:up|-,106361331:up|-,106411434:down|-,106423777:up|siah1,106357118:up|-,106354696:up|-,106376325:down|-,106433662:up|-,106360303:up|-,106441215:up|-,106399417…	http://amigo.geneontology.org/amigo/term/GO:0044699
protein autoprocessing	Biological Process	GO:0016540	2	4	2001	15774	0.0009995	0.000253582	0.0809754	0.886254	-,106418420:down|-,106371507:down	http://amigo.geneontology.org/amigo/term/GO:0016540
phosphatidylethanolamine biosynthetic process	Biological Process	GO:0006646	2	4	2001	15774	0.0009995	0.000253582	0.0809754	0.886254	-,106418420:down|-,106371507:down	http://amigo.geneontology.org/amigo/term/GO:0006646
COPII vesicle coat	Cellular Component	GO:0030127	2	4	2001	15774	0.0009995	0.000253582	0.0809754	0.886254	-,106426653:down|-,106400925:up	http://amigo.geneontology.org/amigo/term/GO:0030127
phosphatidylserine decarboxylase activity	Molecular Function	GO:0004609	2	4	2001	15774	0.0009995	0.000253582	0.0809754	0.886254	-,106418420:down|-,106371507:down	http://amigo.geneontology.org/amigo/term/GO:0004609
phosphatidylethanolamine metabolic process	Biological Process	GO:0046337	2	4	2001	15774	0.0009995	0.000253582	0.0809754	0.886254	-,106418420:down|-,106371507:down	http://amigo.geneontology.org/amigo/term/GO:0046337
D-gluconate metabolic process	Biological Process	GO:0019521	2	4	2001	15774	0.0009995	0.000253582	0.0809754	0.886254	-,106360744:down|-,106446309:up	http://amigo.geneontology.org/amigo/term/GO:0019521
anthranilate phosphoribosyltransferase activity	Molecular Function	GO:0004048	2	4	2001	15774	0.0009995	0.000253582	0.0809754	0.886254	-,106432520:down|-,106380774:up	http://amigo.geneontology.org/amigo/term/GO:0004048
5'-nucleotidase activity	Molecular Function	GO:0008253	2	4	2001	15774	0.0009995	0.000253582	0.0809754	0.886254	BNAA01G03730D,106363717:down|BNAC01G05100D,106368757:down	http://amigo.geneontology.org/amigo/term/GO:0008253
acyl-[acyl-carrier-protein] desaturase activity	Molecular Function	GO:0045300	2	4	2001	15774	0.0009995	0.000253582	0.0809754	0.886254	-,106447152:down|DES5b,106366808:down	http://amigo.geneontology.org/amigo/term/GO:0045300
aldonic acid metabolic process	Biological Process	GO:0019520	2	4	2001	15774	0.0009995	0.000253582	0.0809754	0.886254	-,106360744:down|-,106446309:up	http://amigo.geneontology.org/amigo/term/GO:0019520
anchored component of plasma membrane	Cellular Component	GO:0046658	2	4	2001	15774	0.0009995	0.000253582	0.0809754	0.886254	-,106421190:down|-,106436799:up	http://amigo.geneontology.org/amigo/term/GO:0046658
5S rRNA binding	Molecular Function	GO:0008097	2	4	2001	15774	0.0009995	0.000253582	0.0809754	0.886254	-,106441366:up|-,106390382:up	http://amigo.geneontology.org/amigo/term/GO:0008097
plastid sigma factor activity	Molecular Function	GO:0001053	2	4	2001	15774	0.0009995	0.000253582	0.0809754	0.886254	-,106383128:up|-,106383117:up	http://amigo.geneontology.org/amigo/term/GO:0001053
DNA-directed RNA polymerase II, core complex	Cellular Component	GO:0005665	2	4	2001	15774	0.0009995	0.000253582	0.0809754	0.886254	-,106401954:up|-,106446012:up	http://amigo.geneontology.org/amigo/term/GO:0005665
photosynthesis, light reaction	Biological Process	GO:0019684	11	55	2001	15774	0.00549725	0.00348675	0.0820874	0.886254	-,106357831:down|-,106439795:down|-,106421061:down|-,106430356:down|-,106357671:down|-,106399822:down|-,106428876:down|-,106401741:down|-,106447496:down|-,106428875:down|-,106426758:down	http://amigo.geneontology.org/amigo/term/GO:0019684
protein tyrosine phosphatase activity	Molecular Function	GO:0004725	5	19	2001	15774	0.00249875	0.00120451	0.0830468	0.886254	-,106404014:down|-,106377113:up|-,106401190:down|-,106354176:up|-,106365622:down	http://amigo.geneontology.org/amigo/term/GO:0004725
proline metabolic process	Biological Process	GO:0006560	5	19	2001	15774	0.00249875	0.00120451	0.0830468	0.886254	-,106451021:down|-,106372121:down|pdh,106397131:up|PDH,106411198:up|-,106397782:up	http://amigo.geneontology.org/amigo/term/GO:0006560
alpha-amino acid biosynthetic process	Biological Process	GO:1901607	22	128	2001	15774	0.0109945	0.00811462	0.0841651	0.886254	-,106451021:down|-,106401135:up|-,106411793:down|-,106388816:down|-,106369190:up|-,106396899:down|-,106380774:up|-,106429263:up|-,106372121:down|-,106402810:down|-,106447111:down|-,106430755:down|-,106388817:up|-,106411702:down|-,106432520:down|GLN1.4,106423699:up|-,106444997:up|-,106380770:up|-,106372722:up|-,106368024:down|-,106365527:up|-,106415710:down	http://amigo.geneontology.org/amigo/term/GO:1901607
isoprenoid metabolic process	Biological Process	GO:0006720	9	43	2001	15774	0.00449775	0.002726	0.08707	0.886254	-,106438455:down|-,106380573:down|-,106354696:up|-,106376325:down|-,106411721:up|-,106427407:up|-,106418704:down|PDS,106439724:up|-,106414355:down	http://amigo.geneontology.org/amigo/term/GO:0006720
response to auxin	Biological Process	GO:0009733	33	205	2001	15774	0.0164918	0.0129961	0.0880589	0.886254	-,106390689:down|-,106401892:up|-,106417909:down|-,106387063:down|-,106369247:up|-,106443436:down|-,106345589:down|-,106439439:down|-,106385310:down|-,106374191:down|-,106439612:down|-,106411172:down|-,106382765:up|BNAC06G24340D,106402593:up|-,106375083:up|-,106385308:down|-,106370582:up|-,106438746:up|-,106427417:up|-,106430485:down|-,106385311:up|-,106441245:down|-,106346987:down|-,106383426:do…	http://amigo.geneontology.org/amigo/term/GO:0009733
O-methyltransferase activity	Molecular Function	GO:0008171	8	37	2001	15774	0.003998	0.00234563	0.0886925	0.886254	-,106389129:up|-,106361053:down|-,106427553:down|-,106437132:down|-,106381124:down|-,106347347:up|-,106356577:up|-,106444972:down	http://amigo.geneontology.org/amigo/term/GO:0008171
structural constituent of cytoskeleton	Molecular Function	GO:0005200	7	31	2001	15774	0.00349825	0.00196526	0.0891928	0.886254	-,106385711:down|-,106375684:up|-,106380737:down|-,106425816:up|-,106425817:down|-,106438506:down|-,106438492:up	http://amigo.geneontology.org/amigo/term/GO:0005200
oxidoreductase activity, acting on paired donors, with oxidation of a pair of donors resulting in the reduction of molecular oxygen to two molecules of water	Molecular Function	GO:0016717	7	31	2001	15774	0.00349825	0.00196526	0.0891928	0.886254	FAD7,106439274:down|-,106399393:down|-,106447152:down|-,106406041:down|FAD32,106446979:up|FAD8,106380841:up|DES5b,106366808:down	http://amigo.geneontology.org/amigo/term/GO:0016717
response to temperature stimulus	Biological Process	GO:0009266	4	14	2001	15774	0.001999	0.000887536	0.0910973	0.886254	-,106362169:down|-,106435955:down|-,106371667:down|-,106368216:up	http://amigo.geneontology.org/amigo/term/GO:0009266
carbon-sulfur lyase activity	Molecular Function	GO:0016846	4	14	2001	15774	0.001999	0.000887536	0.0910973	0.886254	-,106411702:down|-,106368024:down|-,106444997:up|-,106415710:down	http://amigo.geneontology.org/amigo/term/GO:0016846
protein histidine kinase activity	Molecular Function	GO:0004673	3	9	2001	15774	0.00149925	0.000570559	0.0951391	0.886254	-,106410498:down|-,106420085:down|-,106369339:down	http://amigo.geneontology.org/amigo/term/GO:0004673
hydrogen sulfide metabolic process	Biological Process	GO:0070813	3	9	2001	15774	0.00149925	0.000570559	0.0951391	0.886254	-,106443880:down|-,106441278:down|-,106410468:down	http://amigo.geneontology.org/amigo/term/GO:0070813
phosphorelay sensor kinase activity	Molecular Function	GO:0000155	3	9	2001	15774	0.00149925	0.000570559	0.0951391	0.886254	-,106410498:down|-,106420085:down|-,106369339:down	http://amigo.geneontology.org/amigo/term/GO:0000155
phosphotransferase activity, nitrogenous group as acceptor	Molecular Function	GO:0016775	3	9	2001	15774	0.00149925	0.000570559	0.0951391	0.886254	-,106410498:down|-,106420085:down|-,106369339:down	http://amigo.geneontology.org/amigo/term/GO:0016775
adenylylsulfate kinase activity	Molecular Function	GO:0004020	3	9	2001	15774	0.00149925	0.000570559	0.0951391	0.886254	-,106443880:down|-,106441278:down|-,106410468:down	http://amigo.geneontology.org/amigo/term/GO:0004020
terpene synthase activity	Molecular Function	GO:0010333	3	9	2001	15774	0.00149925	0.000570559	0.0951391	0.886254	-,106430723:down|-,106402047:down|-,106354788:up	http://amigo.geneontology.org/amigo/term/GO:0010333
hydrogen sulfide biosynthetic process	Biological Process	GO:0070814	3	9	2001	15774	0.00149925	0.000570559	0.0951391	0.886254	-,106443880:down|-,106441278:down|-,106410468:down	http://amigo.geneontology.org/amigo/term/GO:0070814
positive regulation of RNA biosynthetic process	Biological Process	GO:1902680	17	96	2001	15774	0.00849575	0.00608596	0.0956385	0.886254	-,106375220:up|-,106444459:down|-,106369323:down|AGL20,106438253:up|-,106425753:down|-,106431084:down|-,106451573:up|-,106360130:up|-,106357060:up|-,106353210:up|-,106454795:up|TT16.2,106444269:up|-,106361331:up|-,106366064:up|-,106428767:down|FLC.A2,106383096:down|FLC.C9-a,106358318:down	http://amigo.geneontology.org/amigo/term/GO:1902680
positive regulation of transcription, DNA-templated	Biological Process	GO:0045893	17	96	2001	15774	0.00849575	0.00608596	0.0956385	0.886254	-,106375220:up|-,106444459:down|-,106369323:down|AGL20,106438253:up|-,106425753:down|-,106431084:down|-,106451573:up|-,106360130:up|-,106357060:up|-,106353210:up|-,106454795:up|TT16.2,106444269:up|-,106361331:up|-,106366064:up|-,106428767:down|FLC.A2,106383096:down|FLC.C9-a,106358318:down	http://amigo.geneontology.org/amigo/term/GO:0045893
positive regulation of nucleic acid-templated transcription	Biological Process	GO:1903508	17	96	2001	15774	0.00849575	0.00608596	0.0956385	0.886254	-,106375220:up|-,106444459:down|-,106369323:down|AGL20,106438253:up|-,106425753:down|-,106431084:down|-,106451573:up|-,106360130:up|-,106357060:up|-,106353210:up|-,106454795:up|TT16.2,106444269:up|-,106361331:up|-,106366064:up|-,106428767:down|FLC.A2,106383096:down|FLC.C9-a,106358318:down	http://amigo.geneontology.org/amigo/term/GO:1903508
positive regulation of RNA metabolic process	Biological Process	GO:0051254	17	96	2001	15774	0.00849575	0.00608596	0.0956385	0.886254	-,106375220:up|-,106444459:down|-,106369323:down|AGL20,106438253:up|-,106425753:down|-,106431084:down|-,106451573:up|-,106360130:up|-,106357060:up|-,106353210:up|-,106454795:up|TT16.2,106444269:up|-,106361331:up|-,106366064:up|-,106428767:down|FLC.A2,106383096:down|FLC.C9-a,106358318:down	http://amigo.geneontology.org/amigo/term/GO:0051254
organonitrogen compound catabolic process	Biological Process	GO:1901565	12	63	2001	15774	0.005997	0.00399391	0.0961044	0.886254	Ch25,106435387:down|PAL1-2,106388514:down|LSC222,106360896:down|PAL-BN-1,106391500:down|pdh,106397131:up|PDH,106411198:up|-,106397782:up|-,106360897:down|-,106397849:down|BNCHITIN-1,106388328:down|-,106386242:down|-,106388327:down	http://amigo.geneontology.org/amigo/term/GO:1901565
anion transmembrane transporter activity	Molecular Function	GO:0008509	12	63	2001	15774	0.005997	0.00399391	0.0961044	0.886254	-,106367187:up|-,106440606:down|-,106360999:down|-,106381929:down|-,106354582:up|-,106433059:down|-,106452294:down|BOR6,106436394:up|-,106397233:down|-,106376662:up|-,106358570:down|-,106400202:up	http://amigo.geneontology.org/amigo/term/GO:0008509
cellular response to chemical stimulus	Biological Process	GO:0070887	15	83	2001	15774	0.00749625	0.00526182	0.0984114	0.886254	-,106415790:down|-,106427417:up|-,106439612:down|-,106411172:down|-,106382765:up|-,106441245:down|-,106369247:up|-,106346987:down|CIPK15.1,106435465:up|-,106370582:up|-,106402229:down|-,106439439:down|-,106370943:down|-,106451191:down|-,106426645:down	http://amigo.geneontology.org/amigo/term/GO:0070887
intrinsic component of plasma membrane	Cellular Component	GO:0031226	5	20	2001	15774	0.00249875	0.00126791	0.0996793	0.886254	-,106421190:down|SUT4-2,106346228:down|-,106436799:up|SUT1-3,106354180:up|-,106410534:up	http://amigo.geneontology.org/amigo/term/GO:0031226
racemase and epimerase activity, acting on carbohydrates and derivatives	Molecular Function	GO:0016857	5	20	2001	15774	0.00249875	0.00126791	0.0996793	0.886254	-,106429592:up|-,106422285:down|-,106441598:down|-,106439843:down|-,106407573:down	http://amigo.geneontology.org/amigo/term/GO:0016857
receptor activity	Molecular Function	GO:0004872	5	20	2001	15774	0.00249875	0.00126791	0.0996793	0.886254	-,106438717:down|-,106410498:down|-,106420085:down|-,106421236:down|-,106369339:down	http://amigo.geneontology.org/amigo/term/GO:0004872
nucleobase biosynthetic process	Biological Process	GO:0046112	5	20	2001	15774	0.00249875	0.00126791	0.0996793	0.886254	-,106439886:up|-,106356885:up|-,106433662:up|-,106439693:down|-,106366051:up	http://amigo.geneontology.org/amigo/term/GO:0046112
oxidoreductase activity, acting on single donors with incorporation of molecular oxygen	Molecular Function	GO:0016701	8	38	2001	15774	0.003998	0.00240903	0.100475	0.886254	-,106388246:up|-,106369190:up|-,106377068:down|-,106372804:up|-,106433608:up|-,106406325:up|-,106411462:down|-,106430278:up	http://amigo.geneontology.org/amigo/term/GO:0016701
positive regulation of nucleobase-containing compound metabolic process	Biological Process	GO:0045935	17	97	2001	15774	0.00849575	0.00614936	0.102936	0.886254	-,106375220:up|-,106444459:down|-,106369323:down|AGL20,106438253:up|-,106425753:down|-,106431084:down|-,106451573:up|-,106360130:up|-,106357060:up|-,106353210:up|-,106454795:up|TT16.2,106444269:up|-,106361331:up|-,106366064:up|-,106428767:down|FLC.A2,106383096:down|FLC.C9-a,106358318:down	http://amigo.geneontology.org/amigo/term/GO:0045935
positive regulation of nitrogen compound metabolic process	Biological Process	GO:0051173	17	97	2001	15774	0.00849575	0.00614936	0.102936	0.886254	-,106375220:up|-,106444459:down|-,106369323:down|AGL20,106438253:up|-,106425753:down|-,106431084:down|-,106451573:up|-,106360130:up|-,106357060:up|-,106353210:up|-,106454795:up|TT16.2,106444269:up|-,106361331:up|-,106366064:up|-,106428767:down|FLC.A2,106383096:down|FLC.C9-a,106358318:down	http://amigo.geneontology.org/amigo/term/GO:0051173
chloroplast part	Cellular Component	GO:0044434	14	77	2001	15774	0.0069965	0.00488145	0.103681	0.886254	-,106357831:down|-,106439795:down|-,106421061:down|-,106430356:down|-,106399822:down|-,106428876:down|-,106401741:down|-,106381951:down|ACT2,106441094:down|-,106447496:down|-,106420920:down|-,106376662:up|-,106428875:down|-,106426758:down	http://amigo.geneontology.org/amigo/term/GO:0044434
plastid part	Cellular Component	GO:0044435	14	77	2001	15774	0.0069965	0.00488145	0.103681	0.886254	-,106357831:down|-,106439795:down|-,106421061:down|-,106430356:down|-,106399822:down|-,106428876:down|-,106401741:down|-,106381951:down|ACT2,106441094:down|-,106447496:down|-,106420920:down|-,106376662:up|-,106428875:down|-,106426758:down	http://amigo.geneontology.org/amigo/term/GO:0044435
positive regulation of macromolecule biosynthetic process	Biological Process	GO:0010557	18	104	2001	15774	0.0089955	0.00659313	0.104603	0.886254	-,106375220:up|-,106444459:down|-,106369323:down|AGL20,106438253:up|-,106425753:down|-,106431084:down|-,106451573:up|-,106360130:up|-,106357060:up|-,106353210:up|-,106380540:up|-,106454795:up|TT16.2,106444269:up|-,106361331:up|-,106366064:up|-,106428767:down|FLC.A2,106383096:down|FLC.C9-a,106358318:down	http://amigo.geneontology.org/amigo/term/GO:0010557
positive regulation of gene expression	Biological Process	GO:0010628	18	104	2001	15774	0.0089955	0.00659313	0.104603	0.886254	-,106375220:up|-,106444459:down|-,106369323:down|AGL20,106438253:up|-,106425753:down|-,106431084:down|-,106451573:up|-,106360130:up|-,106357060:up|-,106353210:up|-,106380540:up|-,106454795:up|TT16.2,106444269:up|-,106361331:up|-,106366064:up|-,106428767:down|FLC.A2,106383096:down|FLC.C9-a,106358318:down	http://amigo.geneontology.org/amigo/term/GO:0010628
positive regulation of cellular biosynthetic process	Biological Process	GO:0031328	18	104	2001	15774	0.0089955	0.00659313	0.104603	0.886254	-,106375220:up|-,106444459:down|-,106369323:down|AGL20,106438253:up|-,106425753:down|-,106431084:down|-,106451573:up|-,106360130:up|-,106357060:up|-,106353210:up|-,106380540:up|-,106454795:up|TT16.2,106444269:up|-,106361331:up|-,106366064:up|-,106428767:down|FLC.A2,106383096:down|FLC.C9-a,106358318:down	http://amigo.geneontology.org/amigo/term/GO:0031328
positive regulation of biosynthetic process	Biological Process	GO:0009891	18	104	2001	15774	0.0089955	0.00659313	0.104603	0.886254	-,106375220:up|-,106444459:down|-,106369323:down|AGL20,106438253:up|-,106425753:down|-,106431084:down|-,106451573:up|-,106360130:up|-,106357060:up|-,106353210:up|-,106380540:up|-,106454795:up|TT16.2,106444269:up|-,106361331:up|-,106366064:up|-,106428767:down|FLC.A2,106383096:down|FLC.C9-a,106358318:down	http://amigo.geneontology.org/amigo/term/GO:0009891
signal transduction by protein phosphorylation	Biological Process	GO:0023014	12	64	2001	15774	0.005997	0.00405731	0.105329	0.886254	-,106375220:up|-,106366064:up|AGL20,106438253:up|-,106425753:down|FLC.A2,106383096:down|-,106431084:down|-,106451573:up|-,106360130:up|FLC.C9-a,106358318:down|-,106357060:up|TT16.2,106444269:up|-,106361331:up	http://amigo.geneontology.org/amigo/term/GO:0023014
RNA polymerase II regulatory region sequence-specific DNA binding	Molecular Function	GO:0000977	12	64	2001	15774	0.005997	0.00405731	0.105329	0.886254	-,106375220:up|-,106366064:up|AGL20,106438253:up|-,106425753:down|FLC.A2,106383096:down|-,106431084:down|-,106451573:up|-,106360130:up|FLC.C9-a,106358318:down|-,106357060:up|TT16.2,106444269:up|-,106361331:up	http://amigo.geneontology.org/amigo/term/GO:0000977
MAPK cascade	Biological Process	GO:0000165	12	64	2001	15774	0.005997	0.00405731	0.105329	0.886254	-,106375220:up|-,106366064:up|AGL20,106438253:up|-,106425753:down|FLC.A2,106383096:down|-,106431084:down|-,106451573:up|-,106360130:up|FLC.C9-a,106358318:down|-,106357060:up|TT16.2,106444269:up|-,106361331:up	http://amigo.geneontology.org/amigo/term/GO:0000165
RNA polymerase II regulatory region DNA binding	Molecular Function	GO:0001012	12	64	2001	15774	0.005997	0.00405731	0.105329	0.886254	-,106375220:up|-,106366064:up|AGL20,106438253:up|-,106425753:down|FLC.A2,106383096:down|-,106431084:down|-,106451573:up|-,106360130:up|FLC.C9-a,106358318:down|-,106357060:up|TT16.2,106444269:up|-,106361331:up	http://amigo.geneontology.org/amigo/term/GO:0001012
glycerolipid metabolic process	Biological Process	GO:0046486	13	71	2001	15774	0.00649675	0.00450108	0.10923	0.886254	-,106401488:up|-,106402904:down|-,106453198:down|-,106418420:down|-,106409369:up|-,106381951:down|ACT2,106441094:down|-,106415338:down|-,106390106:down|-,106428589:down|-,106391377:up|-,106423176:down|-,106371507:down	http://amigo.geneontology.org/amigo/term/GO:0046486
heterocycle catabolic process	Biological Process	GO:0046700	13	71	2001	15774	0.00649675	0.00450108	0.10923	0.886254	-,106430762:down|-,106450521:up|-,106374092:up|-,106391190:up|-,106435838:up|-,106416607:up|BNAA01G03730D,106363717:down|pdh,106397131:up|PDH,106411198:up|-,106397782:up|-,106427348:up|-,106365347:down|BNAC01G05100D,106368757:down	http://amigo.geneontology.org/amigo/term/GO:0046700
macromolecule localization	Biological Process	GO:0033036	55	368	2001	15774	0.0274863	0.0233295	0.109296	0.886254	BNAA09G47470D,106435831:up|-,106443252:down|-,106430529:up|BNAA10G17470D,106370801:up|-,106440095:down|-,106376861:down|-,106377804:up|-,106451607:down|-,106415502:down|-,106365845:down|-,106385216:up|BNAC08G13420D,106358328:up|-,106411434:down|-,106423777:up|-,106426518:up|BNAA03G34740D,106444120:up|-,106402106:up|-,106426653:down|-,106364819:down|-,106443536:down|-,106379339:down|-,106451605:up…	http://amigo.geneontology.org/amigo/term/GO:0033036
mitochondrion	Cellular Component	GO:0005739	49	325	2001	15774	0.0244878	0.0206035	0.111962	0.886254	-,106367187:up|orf6,1466282:up|-,106406037:down|nad5,4237891:up|orf120,4237922:up|BNAC03G15090D,106443355:up|nad6,4237892:up|-,106423409:up|-,106366051:up|-,106379931:down|-,106385216:up|atp9,4237875:up|orf5,1466281:up|-,106353679:down|nad3,4237970:up|-,106451245:up|orf3,1466279:up|-,106403500:up|-,106376325:down|-,106439886:up|nad1,4237888:up|-,106444997:up|-,106397550:up|BNAC03G12240D,106385186…	http://amigo.geneontology.org/amigo/term/GO:0005739
isocitrate dehydrogenase activity	Molecular Function	GO:0004448	4	15	2001	15774	0.001999	0.000950932	0.112287	0.886254	-,106421820:up|-,106403500:up|-,106441215:up|-,106436612:down	http://amigo.geneontology.org/amigo/term/GO:0004448
ER to Golgi vesicle-mediated transport	Biological Process	GO:0006888	4	15	2001	15774	0.001999	0.000950932	0.112287	0.886254	-,106371211:up|-,106365228:down|-,106426653:down|-,106400925:up	http://amigo.geneontology.org/amigo/term/GO:0006888
single organism signaling	Biological Process	GO:0044700	78	538	2001	15774	0.0389805	0.0341068	0.112576	0.886254	AGL20,106438253:up|-,106362241:down|-,106425753:down|-,106391118:up|-,106369247:up|-,106440574:up|-,106439439:down|-,106444959:down|-,106409700:down|TT16.2,106444269:up|-,106361331:up|CIPK5.1,106372443:up|-,106366064:up|-,106350370:down|-,106345437:down|FLC.C9-a,106358318:down|-,106372604:down|-,106370582:up|-,106441273:down|-,106427417:up|DAGK1,106380515:up|-,106405703:down|-,106402771:up|-,1064…	http://amigo.geneontology.org/amigo/term/GO:0044700
signal transduction	Biological Process	GO:0007165	78	538	2001	15774	0.0389805	0.0341068	0.112576	0.886254	AGL20,106438253:up|-,106362241:down|-,106425753:down|-,106391118:up|-,106369247:up|-,106440574:up|-,106439439:down|-,106444959:down|-,106409700:down|TT16.2,106444269:up|-,106361331:up|CIPK5.1,106372443:up|-,106366064:up|-,106350370:down|-,106345437:down|FLC.C9-a,106358318:down|-,106372604:down|-,106370582:up|-,106441273:down|-,106427417:up|DAGK1,106380515:up|-,106405703:down|-,106402771:up|-,1064…	http://amigo.geneontology.org/amigo/term/GO:0007165
signaling	Biological Process	GO:0023052	78	538	2001	15774	0.0389805	0.0341068	0.112576	0.886254	AGL20,106438253:up|-,106362241:down|-,106425753:down|-,106391118:up|-,106369247:up|-,106440574:up|-,106439439:down|-,106444959:down|-,106409700:down|TT16.2,106444269:up|-,106361331:up|CIPK5.1,106372443:up|-,106366064:up|-,106350370:down|-,106345437:down|FLC.C9-a,106358318:down|-,106372604:down|-,106370582:up|-,106441273:down|-,106427417:up|DAGK1,106380515:up|-,106405703:down|-,106402771:up|-,1064…	http://amigo.geneontology.org/amigo/term/GO:0023052
nucleobase-containing compound catabolic process	Biological Process	GO:0034655	10	52	2001	15774	0.0049975	0.00329656	0.115894	0.886254	-,106430762:down|-,106450521:up|-,106374092:up|-,106391190:up|-,106435838:up|-,106416607:up|BNAA01G03730D,106363717:down|-,106427348:up|-,106365347:down|BNAC01G05100D,106368757:down	http://amigo.geneontology.org/amigo/term/GO:0034655
sulfotransferase activity	Molecular Function	GO:0008146	5	21	2001	15774	0.00249875	0.0013313	0.117836	0.886254	-,106444310:down|-,106354325:down|-,106422601:down|-,106354366:down|-,106415779:down	http://amigo.geneontology.org/amigo/term/GO:0008146
oxidoreductase activity, acting on single donors with incorporation of molecular oxygen, incorporation of two atoms of oxygen	Molecular Function	GO:0016702	6	27	2001	15774	0.0029985	0.00171168	0.118336	0.886254	-,106388246:up|-,106433608:up|-,106369190:up|-,106406325:up|-,106377068:down|-,106430278:up	http://amigo.geneontology.org/amigo/term/GO:0016702
amine biosynthetic process	Biological Process	GO:0009309	6	27	2001	15774	0.0029985	0.00171168	0.118336	0.886254	-,106414322:down|-,106433120:up|-,106432520:down|-,106445243:down|-,106382860:up|-,106380774:up	http://amigo.geneontology.org/amigo/term/GO:0009309
dioxygenase activity	Molecular Function	GO:0051213	6	27	2001	15774	0.0029985	0.00171168	0.118336	0.886254	-,106388246:up|-,106433608:up|-,106369190:up|-,106406325:up|-,106377068:down|-,106430278:up	http://amigo.geneontology.org/amigo/term/GO:0051213
cellular biogenic amine biosynthetic process	Biological Process	GO:0042401	6	27	2001	15774	0.0029985	0.00171168	0.118336	0.886254	-,106414322:down|-,106433120:up|-,106432520:down|-,106445243:down|-,106382860:up|-,106380774:up	http://amigo.geneontology.org/amigo/term/GO:0042401
glycerophospholipid metabolic process	Biological Process	GO:0006650	11	59	2001	15774	0.00549725	0.00374033	0.121161	0.886254	-,106401488:up|-,106402904:down|-,106453198:down|-,106418420:down|-,106381951:down|ACT2,106441094:down|-,106415338:down|-,106428589:down|-,106390106:down|-,106423176:down|-,106371507:down	http://amigo.geneontology.org/amigo/term/GO:0006650
serine family amino acid metabolic process	Biological Process	GO:0009069	9	46	2001	15774	0.00449775	0.00291619	0.121265	0.886254	-,106401135:up|-,106388817:up|-,106388816:down|-,106444997:up|-,106372722:up|-,106402810:down|-,106447111:down|-,106415710:down|-,106425970:down	http://amigo.geneontology.org/amigo/term/GO:0009069
cellular amino acid metabolic process	Biological Process	GO:0006520	43	284	2001	15774	0.0214893	0.0180043	0.123357	0.886254	-,106411793:down|-,106418158:up|-,106401637:down|PAL1-2,106388514:down|pdh,106397131:up|PDH,106411198:up|-,106423409:up|-,106380774:up|-,106447111:down|-,106425970:down|-,106388817:up|-,106432520:down|-,106444997:up|PAL-BN-1,106391500:down|-,106377026:down|-,106397782:up|gdh2,106380505:up|-,106354716:down|-,106367866:up|-,106401334:down|-,106365527:up|-,106402493:down|-,106401135:up|-,106451021:d…	http://amigo.geneontology.org/amigo/term/GO:0006520
L-phenylalanine:2-oxoglutarate aminotransferase activity	Molecular Function	GO:0080130	3	10	2001	15774	0.00149925	0.000633955	0.123567	0.886254	-,106367866:up|-,106425823:up|-,106380752:up	http://amigo.geneontology.org/amigo/term/GO:0080130
L-aspartate:2-oxoglutarate aminotransferase activity	Molecular Function	GO:0004069	3	10	2001	15774	0.00149925	0.000633955	0.123567	0.886254	-,106367866:up|-,106425823:up|-,106380752:up	http://amigo.geneontology.org/amigo/term/GO:0004069
transferase activity, transferring acyl groups, acyl groups converted into alkyl on transfer	Molecular Function	GO:0046912	3	10	2001	15774	0.00149925	0.000633955	0.123567	0.886254	-,106377405:up|-,106380573:down|-,106418704:down	http://amigo.geneontology.org/amigo/term/GO:0046912
L-phenylalanine aminotransferase activity	Molecular Function	GO:0070546	3	10	2001	15774	0.00149925	0.000633955	0.123567	0.886254	-,106367866:up|-,106425823:up|-,106380752:up	http://amigo.geneontology.org/amigo/term/GO:0070546
isocitrate dehydrogenase (NAD+) activity	Molecular Function	GO:0004449	3	10	2001	15774	0.00149925	0.000633955	0.123567	0.886254	-,106421820:up|-,106403500:up|-,106436612:down	http://amigo.geneontology.org/amigo/term/GO:0004449
sulfate adenylyltransferase (ATP) activity	Molecular Function	GO:0004781	2	5	2001	15774	0.0009995	0.000316977	0.12382	0.886254	-,106346981:up|-,106369188:up	http://amigo.geneontology.org/amigo/term/GO:0004781
enoyl-[acyl-carrier-protein] reductase (NADH) activity	Molecular Function	GO:0004318	2	5	2001	15774	0.0009995	0.000316977	0.12382	0.886254	-,106389421:down|-,106418332:up	http://amigo.geneontology.org/amigo/term/GO:0004318
adenyl-nucleotide exchange factor activity	Molecular Function	GO:0000774	2	5	2001	15774	0.0009995	0.000316977	0.12382	0.886254	-,106387744:down|-,106445058:up	http://amigo.geneontology.org/amigo/term/GO:0000774
cinnamic acid biosynthetic process	Biological Process	GO:0009800	2	5	2001	15774	0.0009995	0.000316977	0.12382	0.886254	PAL1-2,106388514:down|PAL-BN-1,106391500:down	http://amigo.geneontology.org/amigo/term/GO:0009800
ammonia-lyase activity	Molecular Function	GO:0016841	2	5	2001	15774	0.0009995	0.000316977	0.12382	0.886254	PAL1-2,106388514:down|PAL-BN-1,106391500:down	http://amigo.geneontology.org/amigo/term/GO:0016841
sulfate adenylyltransferase activity	Molecular Function	GO:0004779	2	5	2001	15774	0.0009995	0.000316977	0.12382	0.886254	-,106346981:up|-,106369188:up	http://amigo.geneontology.org/amigo/term/GO:0004779
phenylpropanoid biosynthetic process	Biological Process	GO:0009699	2	5	2001	15774	0.0009995	0.000316977	0.12382	0.886254	PAL1-2,106388514:down|PAL-BN-1,106391500:down	http://amigo.geneontology.org/amigo/term/GO:0009699
calcium-transporting ATPase activity	Molecular Function	GO:0005388	2	5	2001	15774	0.0009995	0.000316977	0.12382	0.886254	-,106396742:down|-,106376913:down	http://amigo.geneontology.org/amigo/term/GO:0005388
cinnamic acid metabolic process	Biological Process	GO:0009803	2	5	2001	15774	0.0009995	0.000316977	0.12382	0.886254	PAL1-2,106388514:down|PAL-BN-1,106391500:down	http://amigo.geneontology.org/amigo/term/GO:0009803
phenylalanine ammonia-lyase activity	Molecular Function	GO:0045548	2	5	2001	15774	0.0009995	0.000316977	0.12382	0.886254	PAL1-2,106388514:down|PAL-BN-1,106391500:down	http://amigo.geneontology.org/amigo/term/GO:0045548
ferrous iron binding	Molecular Function	GO:0008198	2	5	2001	15774	0.0009995	0.000316977	0.12382	0.886254	-,106372804:up|-,106411462:down	http://amigo.geneontology.org/amigo/term/GO:0008198
alpha-amino acid metabolic process	Biological Process	GO:1901605	30	191	2001	15774	0.0149925	0.0121085	0.125871	0.886254	-,106451021:down|-,106401135:up|-,106411793:down|PAL1-2,106388514:down|-,106388816:down|-,106369190:up|-,106396899:down|pdh,106397131:up|PDH,106411198:up|-,106380774:up|-,106429263:up|-,106372121:down|-,106402810:down|-,106447111:down|-,106425970:down|-,106430755:down|-,106388817:up|-,106451348:down|-,106411702:down|-,106432520:down|GLN1.4,106423699:up|-,106444997:up|PAL-BN-1,106391500:down|-,106…	http://amigo.geneontology.org/amigo/term/GO:1901605
amidophosphoribosyltransferase activity	Molecular Function	GO:0004044	1	1	2001	15774	0.00049975	6.33955e-05	0.126854	0.886254	-,106433662:up	http://amigo.geneontology.org/amigo/term/GO:0004044
leaf senescence	Biological Process	GO:0010150	1	1	2001	15774	0.00049975	6.33955e-05	0.126854	0.886254	-,106362169:down	http://amigo.geneontology.org/amigo/term/GO:0010150
[ribulose-bisphosphate carboxylase]-lysine N-methyltransferase activity	Molecular Function	GO:0030785	1	1	2001	15774	0.00049975	6.33955e-05	0.126854	0.886254	-,106415812:down	http://amigo.geneontology.org/amigo/term/GO:0030785
response to hydrogen peroxide	Biological Process	GO:0042542	1	1	2001	15774	0.00049975	6.33955e-05	0.126854	0.886254	-,106362169:down	http://amigo.geneontology.org/amigo/term/GO:0042542
mannosylglycoprotein endo-beta-mannosidase activity	Molecular Function	GO:0033947	1	1	2001	15774	0.00049975	6.33955e-05	0.126854	0.886254	-,106453177:up	http://amigo.geneontology.org/amigo/term/GO:0033947
aging	Biological Process	GO:0007568	1	1	2001	15774	0.00049975	6.33955e-05	0.126854	0.886254	-,106362169:down	http://amigo.geneontology.org/amigo/term/GO:0007568
L-glutamine aminotransferase activity	Molecular Function	GO:0070548	1	1	2001	15774	0.00049975	6.33955e-05	0.126854	0.886254	-,106416280:down	http://amigo.geneontology.org/amigo/term/GO:0070548
(S)-2-(5-amino-1-(5-phospho-D-ribosyl)imidazole-4-carboxamido)succinate AMP-lyase (fumarate-forming) activity	Molecular Function	GO:0070626	1	1	2001	15774	0.00049975	6.33955e-05	0.126854	0.886254	-,106360908:up	http://amigo.geneontology.org/amigo/term/GO:0070626
galactonolactone dehydrogenase activity	Molecular Function	GO:0016633	1	1	2001	15774	0.00049975	6.33955e-05	0.126854	0.886254	-,106410745:down	http://amigo.geneontology.org/amigo/term/GO:0016633
tetraacyldisaccharide 4'-kinase activity	Molecular Function	GO:0009029	1	1	2001	15774	0.00049975	6.33955e-05	0.126854	0.886254	-,106407327:down	http://amigo.geneontology.org/amigo/term/GO:0009029
peptidyl-arginine methylation	Biological Process	GO:0018216	1	1	2001	15774	0.00049975	6.33955e-05	0.126854	0.886254	-,106411055:up	http://amigo.geneontology.org/amigo/term/GO:0018216
regulation of abscisic acid-activated signaling pathway	Biological Process	GO:0009787	1	1	2001	15774	0.00049975	6.33955e-05	0.126854	0.886254	CIPK15.1,106435465:up	http://amigo.geneontology.org/amigo/term/GO:0009787
ureidoglycolate hydrolase activity	Molecular Function	GO:0004848	1	1	2001	15774	0.00049975	6.33955e-05	0.126854	0.886254	BNAC04G44790D,106384745:up	http://amigo.geneontology.org/amigo/term/GO:0004848
lipooligosaccharide biosynthetic process	Biological Process	GO:1901271	1	1	2001	15774	0.00049975	6.33955e-05	0.126854	0.886254	-,106407327:down	http://amigo.geneontology.org/amigo/term/GO:1901271
abscisic acid-activated signaling pathway	Biological Process	GO:0009738	1	1	2001	15774	0.00049975	6.33955e-05	0.126854	0.886254	CIPK15.1,106435465:up	http://amigo.geneontology.org/amigo/term/GO:0009738
peptidyl-arginine N-methylation	Biological Process	GO:0035246	1	1	2001	15774	0.00049975	6.33955e-05	0.126854	0.886254	-,106411055:up	http://amigo.geneontology.org/amigo/term/GO:0035246
thioglucosidase activity	Molecular Function	GO:0019137	1	1	2001	15774	0.00049975	6.33955e-05	0.126854	0.886254	-,106382674:down	http://amigo.geneontology.org/amigo/term/GO:0019137
lipid A metabolic process	Biological Process	GO:0046493	1	1	2001	15774	0.00049975	6.33955e-05	0.126854	0.886254	-,106407327:down	http://amigo.geneontology.org/amigo/term/GO:0046493
oxidoreductase activity, acting on the CH-CH group of donors, cytochrome as acceptor	Molecular Function	GO:0016632	1	1	2001	15774	0.00049975	6.33955e-05	0.126854	0.886254	-,106410745:down	http://amigo.geneontology.org/amigo/term/GO:0016632
peptidyl-arginine modification	Biological Process	GO:0018195	1	1	2001	15774	0.00049975	6.33955e-05	0.126854	0.886254	-,106411055:up	http://amigo.geneontology.org/amigo/term/GO:0018195
glutamine-fructose-6-phosphate transaminase (isomerizing) activity	Molecular Function	GO:0004360	1	1	2001	15774	0.00049975	6.33955e-05	0.126854	0.886254	-,106416280:down	http://amigo.geneontology.org/amigo/term/GO:0004360
negative regulation of response to alcohol	Biological Process	GO:1901420	1	1	2001	15774	0.00049975	6.33955e-05	0.126854	0.886254	CIPK15.1,106435465:up	http://amigo.geneontology.org/amigo/term/GO:1901420
organ senescence	Biological Process	GO:0010260	1	1	2001	15774	0.00049975	6.33955e-05	0.126854	0.886254	-,106362169:down	http://amigo.geneontology.org/amigo/term/GO:0010260
N6-(1,2-dicarboxyethyl)AMP AMP-lyase (fumarate-forming) activity	Molecular Function	GO:0004018	1	1	2001	15774	0.00049975	6.33955e-05	0.126854	0.886254	-,106360908:up	http://amigo.geneontology.org/amigo/term/GO:0004018
lipooligosaccharide metabolic process	Biological Process	GO:1901269	1	1	2001	15774	0.00049975	6.33955e-05	0.126854	0.886254	-,106407327:down	http://amigo.geneontology.org/amigo/term/GO:1901269
polyribonucleotide nucleotidyltransferase activity	Molecular Function	GO:0004654	1	1	2001	15774	0.00049975	6.33955e-05	0.126854	0.886254	-,106416607:up	http://amigo.geneontology.org/amigo/term/GO:0004654
endocytosis	Biological Process	GO:0006897	1	1	2001	15774	0.00049975	6.33955e-05	0.126854	0.886254	BNAA10G02260D,106370954:down	http://amigo.geneontology.org/amigo/term/GO:0006897
regulation of response to alcohol	Biological Process	GO:1901419	1	1	2001	15774	0.00049975	6.33955e-05	0.126854	0.886254	CIPK15.1,106435465:up	http://amigo.geneontology.org/amigo/term/GO:1901419
negative regulation of abscisic acid-activated signaling pathway	Biological Process	GO:0009788	1	1	2001	15774	0.00049975	6.33955e-05	0.126854	0.886254	CIPK15.1,106435465:up	http://amigo.geneontology.org/amigo/term/GO:0009788
DNA topoisomerase complex (ATP-hydrolyzing)	Cellular Component	GO:0009330	1	1	2001	15774	0.00049975	6.33955e-05	0.126854	0.886254	-,106450521:up	http://amigo.geneontology.org/amigo/term/GO:0009330
lipid A biosynthetic process	Biological Process	GO:0009245	1	1	2001	15774	0.00049975	6.33955e-05	0.126854	0.886254	-,106407327:down	http://amigo.geneontology.org/amigo/term/GO:0009245
beta-mannosidase activity	Molecular Function	GO:0004567	1	1	2001	15774	0.00049975	6.33955e-05	0.126854	0.886254	-,106453177:up	http://amigo.geneontology.org/amigo/term/GO:0004567
mannose metabolic process	Biological Process	GO:0006013	1	1	2001	15774	0.00049975	6.33955e-05	0.126854	0.886254	-,106429929:down	http://amigo.geneontology.org/amigo/term/GO:0006013
amidine-lyase activity	Molecular Function	GO:0016842	1	1	2001	15774	0.00049975	6.33955e-05	0.126854	0.886254	-,106360908:up	http://amigo.geneontology.org/amigo/term/GO:0016842
cellular response to stimulus	Biological Process	GO:0051716	90	632	2001	15774	0.0449775	0.0400659	0.128325	0.893491	AGL20,106438253:up|-,106362241:down|-,106425753:down|-,106396636:up|-,106391118:up|-,106369247:up|-,106421190:down|-,106440574:up|-,106439439:down|-,106444959:down|-,106409700:down|TT16.2,106444269:up|-,106361331:up|CIPK5.1,106372443:up|-,106366064:up|-,106370198:down|-,106350370:down|-,106345437:down|SPX3.1,106438239:down|FLC.C9-a,106358318:down|-,106372604:down|-,106370582:up|-,106441273:down|-…	http://amigo.geneontology.org/amigo/term/GO:0051716
methionine biosynthetic process	Biological Process	GO:0009086	4	16	2001	15774	0.001999	0.00101433	0.135418	0.925041	-,106380770:up|-,106411702:down|-,106368024:down|-,106369190:up	http://amigo.geneontology.org/amigo/term/GO:0009086
protein transmembrane transport	Biological Process	GO:0071806	4	16	2001	15774	0.001999	0.00101433	0.135418	0.925041	-,106424745:up|-,106401106:up|-,106452659:up|-,106389245:up	http://amigo.geneontology.org/amigo/term/GO:0071806
intracellular protein transmembrane transport	Biological Process	GO:0065002	4	16	2001	15774	0.001999	0.00101433	0.135418	0.925041	-,106424745:up|-,106401106:up|-,106452659:up|-,106389245:up	http://amigo.geneontology.org/amigo/term/GO:0065002
response to organic substance	Biological Process	GO:0010033	37	243	2001	15774	0.0184908	0.0154051	0.135993	0.925041	-,106390689:down|-,106396636:up|-,106401892:up|-,106417909:down|-,106387063:down|-,106369247:up|-,106443436:down|-,106345589:down|-,106439439:down|-,106426645:down|-,106385310:down|-,106374191:down|-,106439612:down|-,106411172:down|-,106382765:up|BNAC06G24340D,106402593:up|-,106375083:up|-,106385308:down|-,106370582:up|-,106438746:up|-,106427417:up|-,106430485:down|-,106385311:up|-,106441245:down…	http://amigo.geneontology.org/amigo/term/GO:0010033
cell wall macromolecule metabolic process	Biological Process	GO:0044036	12	67	2001	15774	0.005997	0.0042475	0.136007	0.925041	Ch25,106435387:down|-,106439867:up|LSC222,106360896:down|-,106394469:up|-,106396817:up|-,106354154:up|-,106392146:down|-,106360897:down|-,106397849:down|BNCHITIN-1,106388328:down|-,106375833:down|-,106388327:down	http://amigo.geneontology.org/amigo/term/GO:0044036
carbohydrate catabolic process	Biological Process	GO:0016052	23	143	2001	15774	0.0114943	0.00906555	0.136519	0.925041	-,106452475:down|-,106357589:up|-,106345232:down|-,106379864:up|-,106422744:down|-,106361318:up|BNCHITIN-1,106388328:down|-,106369293:up|-,106360744:down|-,106393609:up|-,106452433:up|bmy,106450573:down|-,106399430:up|-,106381167:down|Ch25,106435387:down|-,106371917:down|-,106354791:up|-,106399823:down|-,106367801:up|-,106410328:up|-,106411687:down|-,106366185:up|-,106353973:up	http://amigo.geneontology.org/amigo/term/GO:0016052
nucleobase metabolic process	Biological Process	GO:0009112	5	22	2001	15774	0.00249875	0.0013947	0.137423	0.925041	-,106439886:up|-,106356885:up|-,106433662:up|-,106439693:down|-,106366051:up	http://amigo.geneontology.org/amigo/term/GO:0009112
oxidoreductase activity, acting on the CH-NH group of donors	Molecular Function	GO:0016645	5	22	2001	15774	0.00249875	0.0013947	0.137423	0.925041	-,106372121:down|-,106365527:up|pdh,106397131:up|PDH,106411198:up|-,106397782:up	http://amigo.geneontology.org/amigo/term/GO:0016645
regulation of response to stress	Biological Process	GO:0080134	5	22	2001	15774	0.00249875	0.0013947	0.137423	0.925041	-,106377491:down|-,106415026:down|-,106357930:up|-,106362423:down|-,106375274:up	http://amigo.geneontology.org/amigo/term/GO:0080134
chloroplast thylakoid membrane	Cellular Component	GO:0009535	10	54	2001	15774	0.0049975	0.00342335	0.139739	0.925041	-,106357831:down|-,106439795:down|-,106421061:down|-,106430356:down|-,106399822:down|-,106428876:down|-,106401741:down|-,106447496:down|-,106428875:down|-,106426758:down	http://amigo.geneontology.org/amigo/term/GO:0009535
plastid thylakoid membrane	Cellular Component	GO:0055035	10	54	2001	15774	0.0049975	0.00342335	0.139739	0.925041	-,106357831:down|-,106439795:down|-,106421061:down|-,106430356:down|-,106399822:down|-,106428876:down|-,106401741:down|-,106447496:down|-,106428875:down|-,106426758:down	http://amigo.geneontology.org/amigo/term/GO:0055035
glycerolipid biosynthetic process	Biological Process	GO:0045017	8	41	2001	15774	0.003998	0.00259921	0.140729	0.925041	-,106401488:up|-,106418420:down|-,106381951:down|-,106409369:up|ACT2,106441094:down|-,106415338:down|-,106391377:up|-,106371507:down	http://amigo.geneontology.org/amigo/term/GO:0045017
organic acid catabolic process	Biological Process	GO:0016054	8	41	2001	15774	0.003998	0.00259921	0.140729	0.925041	PAL1-2,106388514:down|PAL-BN-1,106391500:down|pdh,106397131:up|-,106414551:down|PDH,106411198:up|-,106397782:up|-,106360744:down|-,106398246:down	http://amigo.geneontology.org/amigo/term/GO:0016054
carboxylic acid catabolic process	Biological Process	GO:0046395	8	41	2001	15774	0.003998	0.00259921	0.140729	0.925041	PAL1-2,106388514:down|PAL-BN-1,106391500:down|pdh,106397131:up|-,106414551:down|PDH,106411198:up|-,106397782:up|-,106360744:down|-,106398246:down	http://amigo.geneontology.org/amigo/term/GO:0046395
transcription regulatory region DNA binding	Molecular Function	GO:0044212	14	81	2001	15774	0.0069965	0.00513503	0.140963	0.925041	-,106375220:up|-,106369323:down|-,106366064:up|AGL20,106438253:up|-,106425753:down|FLC.A2,106383096:down|-,106431084:down|-,106451573:up|-,106360130:up|FLC.C9-a,106358318:down|-,106357060:up|-,106454795:up|TT16.2,106444269:up|-,106361331:up	http://amigo.geneontology.org/amigo/term/GO:0044212
regulatory region nucleic acid binding	Molecular Function	GO:0001067	14	81	2001	15774	0.0069965	0.00513503	0.140963	0.925041	-,106375220:up|-,106369323:down|-,106366064:up|AGL20,106438253:up|-,106425753:down|FLC.A2,106383096:down|-,106431084:down|-,106451573:up|-,106360130:up|FLC.C9-a,106358318:down|-,106357060:up|-,106454795:up|TT16.2,106444269:up|-,106361331:up	http://amigo.geneontology.org/amigo/term/GO:0001067
transcription regulatory region sequence-specific DNA binding	Molecular Function	GO:0000976	14	81	2001	15774	0.0069965	0.00513503	0.140963	0.925041	-,106375220:up|-,106369323:down|-,106366064:up|AGL20,106438253:up|-,106425753:down|FLC.A2,106383096:down|-,106431084:down|-,106451573:up|-,106360130:up|FLC.C9-a,106358318:down|-,106357060:up|-,106454795:up|TT16.2,106444269:up|-,106361331:up	http://amigo.geneontology.org/amigo/term/GO:0000976
regulatory region DNA binding	Molecular Function	GO:0000975	14	81	2001	15774	0.0069965	0.00513503	0.140963	0.925041	-,106375220:up|-,106369323:down|-,106366064:up|AGL20,106438253:up|-,106425753:down|FLC.A2,106383096:down|-,106431084:down|-,106451573:up|-,106360130:up|FLC.C9-a,106358318:down|-,106357060:up|-,106454795:up|TT16.2,106444269:up|-,106361331:up	http://amigo.geneontology.org/amigo/term/GO:0000975
biological_process	Biological Process	GO:0008150	981	7554	2001	15774	0.490255	0.478889	0.143398	0.936813	-,106404745:up|-,106372724:up|-,106411721:up|TGA5.2,106397420:up|-,106346382:down|-,106371526:down|-,106453177:up|-,106352037:down|-,106372077:up|-,106377804:up|-,106352227:up|-,106389879:down|-,106437467:down|-,106400193:up|-,106345473:up|TT16.2,106444269:up|CHS-BN-3,106381815:up|-,106423777:up|-,106385152:down|siah1,106357118:up|-,106354696:up|-,106376325:down|-,106380672:down|-,106375083:up|-,…	http://amigo.geneontology.org/amigo/term/GO:0008150
secondary active transmembrane transporter activity	Molecular Function	GO:0015291	16	95	2001	15774	0.007996	0.00602257	0.143669	0.936813	-,106450979:down|-,106399885:down|-,106421384:up|-,106421184:up|-,106376662:up|-,106388311:down|-,106354296:up|-,106354129:up|-,106406019:down|-,106354582:up|BOR6,106436394:up|-,106453015:up|MATE,106427424:up|-,106416537:up|-,106420932:up|-,106400202:up	http://amigo.geneontology.org/amigo/term/GO:0015291
ubiquitin-protein transferase activity	Molecular Function	GO:0004842	17	102	2001	15774	0.00849575	0.00646634	0.144426	0.938768	-,106415783:down|-,106415026:down|-,106367304:up|-,106370858:down|-,106362423:down|-,106377491:down|-,106382810:down|-,106357916:down|-,106450566:down|-,106440016:up|-,106413201:down|-,106375274:up|-,106418673:up|siah1,106357118:up|-,106401092:up|-,106390192:down|-,106357930:up	http://amigo.geneontology.org/amigo/term/GO:0004842
transferase activity, transferring sulfur-containing groups	Molecular Function	GO:0016782	7	35	2001	15774	0.00349825	0.00221884	0.147304	0.950634	-,106371322:down|-,106444310:down|-,106354325:down|-,106422601:down|-,106354366:down|-,106415779:down|-,106447136:down	http://amigo.geneontology.org/amigo/term/GO:0016782
lipase activity	Molecular Function	GO:0016298	9	48	2001	15774	0.00449775	0.00304298	0.147546	0.950634	-,106407728:down|-,106365713:down|-,106356442:down|-,106356441:down|-,106451607:down|-,106428589:down|BNAC08G13420D,106358328:up|-,106440574:up|-,106451605:up	http://amigo.geneontology.org/amigo/term/GO:0016298
response to hormone	Biological Process	GO:0009725	35	231	2001	15774	0.0174913	0.0146444	0.150508	0.950634	-,106390689:down|-,106401892:up|-,106417909:down|-,106387063:down|-,106369247:up|-,106443436:down|-,106345589:down|-,106439439:down|-,106426645:down|-,106385310:down|-,106374191:down|-,106439612:down|-,106411172:down|-,106382765:up|BNAC06G24340D,106402593:up|-,106375083:up|-,106385308:down|-,106370582:up|-,106438746:up|-,106427417:up|-,106430485:down|-,106385311:up|-,106441245:down|-,106346987:do…	http://amigo.geneontology.org/amigo/term/GO:0009725
response to endogenous stimulus	Biological Process	GO:0009719	35	231	2001	15774	0.0174913	0.0146444	0.150508	0.950634	-,106390689:down|-,106401892:up|-,106417909:down|-,106387063:down|-,106369247:up|-,106443436:down|-,106345589:down|-,106439439:down|-,106426645:down|-,106385310:down|-,106374191:down|-,106439612:down|-,106411172:down|-,106382765:up|BNAC06G24340D,106402593:up|-,106375083:up|-,106385308:down|-,106370582:up|-,106438746:up|-,106427417:up|-,106430485:down|-,106385311:up|-,106441245:down|-,106346987:do…	http://amigo.geneontology.org/amigo/term/GO:0009719
positive regulation of transcription from RNA polymerase II promoter	Biological Process	GO:0045944	14	82	2001	15774	0.0069965	0.00519843	0.151302	0.950634	-,106375220:up|-,106369323:down|-,106366064:up|AGL20,106438253:up|-,106425753:down|FLC.A2,106383096:down|-,106431084:down|-,106451573:up|-,106360130:up|FLC.C9-a,106358318:down|-,106357060:up|-,106454795:up|TT16.2,106444269:up|-,106361331:up	http://amigo.geneontology.org/amigo/term/GO:0045944
chloroplast thylakoid	Cellular Component	GO:0009534	10	55	2001	15774	0.0049975	0.00348675	0.15255	0.950634	-,106357831:down|-,106439795:down|-,106421061:down|-,106430356:down|-,106399822:down|-,106428876:down|-,106401741:down|-,106447496:down|-,106428875:down|-,106426758:down	http://amigo.geneontology.org/amigo/term/GO:0009534
plastid thylakoid	Cellular Component	GO:0031976	10	55	2001	15774	0.0049975	0.00348675	0.15255	0.950634	-,106357831:down|-,106439795:down|-,106421061:down|-,106430356:down|-,106399822:down|-,106428876:down|-,106401741:down|-,106447496:down|-,106428875:down|-,106426758:down	http://amigo.geneontology.org/amigo/term/GO:0031976
glycerophospholipid biosynthetic process	Biological Process	GO:0046474	6	29	2001	15774	0.0029985	0.00183847	0.153425	0.950634	-,106381951:down|-,106401488:up|-,106415338:down|ACT2,106441094:down|-,106418420:down|-,106371507:down	http://amigo.geneontology.org/amigo/term/GO:0046474
ubiquitin-like protein transferase activity	Molecular Function	GO:0019787	17	103	2001	15774	0.00849575	0.00652973	0.153705	0.950634	-,106415783:down|-,106415026:down|-,106367304:up|-,106370858:down|-,106362423:down|-,106377491:down|-,106382810:down|-,106357916:down|-,106450566:down|-,106440016:up|-,106413201:down|-,106375274:up|-,106418673:up|siah1,106357118:up|-,106401092:up|-,106390192:down|-,106357930:up	http://amigo.geneontology.org/amigo/term/GO:0019787
positive regulation of macromolecule metabolic process	Biological Process	GO:0010604	18	110	2001	15774	0.0089955	0.0069735	0.15385	0.950634	-,106375220:up|-,106444459:down|-,106369323:down|AGL20,106438253:up|-,106425753:down|-,106431084:down|-,106451573:up|-,106360130:up|-,106357060:up|-,106353210:up|-,106380540:up|-,106454795:up|TT16.2,106444269:up|-,106361331:up|-,106366064:up|-,106428767:down|FLC.A2,106383096:down|FLC.C9-a,106358318:down	http://amigo.geneontology.org/amigo/term/GO:0010604
membrane lipid biosynthetic process	Biological Process	GO:0046467	3	11	2001	15774	0.00149925	0.00069735	0.154599	0.950634	-,106407327:down|-,106415338:down|-,106368692:down	http://amigo.geneontology.org/amigo/term/GO:0046467
response to heat	Biological Process	GO:0009408	3	11	2001	15774	0.00149925	0.00069735	0.154599	0.950634	-,106435955:down|-,106371667:down|-,106368216:up	http://amigo.geneontology.org/amigo/term/GO:0009408
ribosomal small subunit biogenesis	Biological Process	GO:0042274	3	11	2001	15774	0.00149925	0.00069735	0.154599	0.950634	-,106453097:up|-,106362417:up|-,106406427:down	http://amigo.geneontology.org/amigo/term/GO:0042274
glycolipid biosynthetic process	Biological Process	GO:0009247	3	11	2001	15774	0.00149925	0.00069735	0.154599	0.950634	-,106407327:down|-,106415338:down|-,106368692:down	http://amigo.geneontology.org/amigo/term/GO:0009247
aldehyde-lyase activity	Molecular Function	GO:0016832	3	11	2001	15774	0.00149925	0.00069735	0.154599	0.950634	-,106411793:down|-,106367801:up|-,106452433:up	http://amigo.geneontology.org/amigo/term/GO:0016832
pyrimidine nucleobase metabolic process	Biological Process	GO:0006206	3	11	2001	15774	0.00149925	0.00069735	0.154599	0.950634	-,106439886:up|-,106439693:down|-,106366051:up	http://amigo.geneontology.org/amigo/term/GO:0006206
pyrimidine nucleobase biosynthetic process	Biological Process	GO:0019856	3	11	2001	15774	0.00149925	0.00069735	0.154599	0.950634	-,106439886:up|-,106439693:down|-,106366051:up	http://amigo.geneontology.org/amigo/term/GO:0019856
DNA-templated transcription, termination	Biological Process	GO:0006353	3	11	2001	15774	0.00149925	0.00069735	0.154599	0.950634	-,106407224:up|-,106444224:up|-,106362455:up	http://amigo.geneontology.org/amigo/term/GO:0006353
single-organism catabolic process	Biological Process	GO:0044712	36	239	2001	15774	0.017991	0.0151515	0.155045	0.950634	-,106453198:down|PAL1-2,106388514:down|pdh,106397131:up|PDH,106411198:up|-,106422744:down|-,106368738:down|-,106451607:down|-,106407007:down|-,106440574:up|-,106438371:down|-,106452433:up|-,106398246:down|BNAA01G03730D,106363717:down|PAL-BN-1,106391500:down|-,106348078:down|-,106397782:up|-,106376204:down|-,106411182:up|-,106451605:up|-,106347437:down|-,106447397:up|-,106357589:up|-,106421036:dow…	http://amigo.geneontology.org/amigo/term/GO:0044712
phosphatase activity	Molecular Function	GO:0016791	35	232	2001	15774	0.0174913	0.0147077	0.156709	0.955589	-,106356588:up|-,106431552:up|-,106381279:up|-,106453198:down|-,106377113:up|-,106401190:down|-,106376046:up|-,106435962:up|-,106356224:up|-,106354176:up|-,106419899:down|-,106360403:up|-,106377949:up|-,106411015:up|-,106367742:up|-,106390106:down|-,106375797:up|-,106423176:down|FBPase,106401056:up|BNAA01G03730D,106363717:down|HAI3.1,106436170:up|PAP17,106452020:up|-,106444507:down|-,106404014:do…	http://amigo.geneontology.org/amigo/term/GO:0016791
response to chemical	Biological Process	GO:0042221	46	313	2001	15774	0.0229885	0.0198428	0.159892	0.955589	-,106390689:down|-,106396636:up|-,106401892:up|-,106346382:down|-,106417909:down|-,106387063:down|-,106369247:up|-,106443436:down|-,106345589:down|-,106439439:down|-,106426645:down|-,106385310:down|-,106374191:down|-,106439612:down|-,106441121:down|-,106411172:down|-,106382765:up|BNAC06G24340D,106402593:up|-,106375083:up|-,106385401:down|-,106362169:down|-,106385308:down|-,106370582:up|-,10643874…	http://amigo.geneontology.org/amigo/term/GO:0042221
methionine metabolic process	Biological Process	GO:0006555	4	17	2001	15774	0.001999	0.00107772	0.160279	0.955589	-,106380770:up|-,106411702:down|-,106368024:down|-,106369190:up	http://amigo.geneontology.org/amigo/term/GO:0006555
oxidoreductase activity, acting on the aldehyde or oxo group of donors	Molecular Function	GO:0016903	10	56	2001	15774	0.0049975	0.00355015	0.165928	0.955589	-,106451021:down|GAPDH.1,106382350:up|-,106361782:down|-,106385764:down|-,106372077:up|REF1_II,106361783:down|-,106361224:up|-,106381301:up|GAPDH.2,106450737:up|-,106410724:up	http://amigo.geneontology.org/amigo/term/GO:0016903
intramolecular oxidoreductase activity, transposing S-S bonds	Molecular Function	GO:0016864	2	6	2001	15774	0.0009995	0.000380373	0.170586	0.955589	-,106371070:down|-,106358185:down	http://amigo.geneontology.org/amigo/term/GO:0016864
intrinsic component of mitochondrial membrane	Cellular Component	GO:0098573	2	6	2001	15774	0.0009995	0.000380373	0.170586	0.955589	-,106438455:down|-,106376325:down	http://amigo.geneontology.org/amigo/term/GO:0098573
tryptophan biosynthetic process	Biological Process	GO:0000162	2	6	2001	15774	0.0009995	0.000380373	0.170586	0.955589	-,106432520:down|-,106380774:up	http://amigo.geneontology.org/amigo/term/GO:0000162
L-phenylalanine catabolic process	Biological Process	GO:0006559	2	6	2001	15774	0.0009995	0.000380373	0.170586	0.955589	PAL1-2,106388514:down|PAL-BN-1,106391500:down	http://amigo.geneontology.org/amigo/term/GO:0006559
protein tyrosine/serine/threonine phosphatase activity	Molecular Function	GO:0008138	2	6	2001	15774	0.0009995	0.000380373	0.170586	0.955589	-,106404014:down|-,106365622:down	http://amigo.geneontology.org/amigo/term/GO:0008138
protein disulfide isomerase activity	Molecular Function	GO:0003756	2	6	2001	15774	0.0009995	0.000380373	0.170586	0.955589	-,106371070:down|-,106358185:down	http://amigo.geneontology.org/amigo/term/GO:0003756
erythrose 4-phosphate/phosphoenolpyruvate family amino acid catabolic process	Biological Process	GO:1902222	2	6	2001	15774	0.0009995	0.000380373	0.170586	0.955589	PAL1-2,106388514:down|PAL-BN-1,106391500:down	http://amigo.geneontology.org/amigo/term/GO:1902222
cation:cation antiporter activity	Molecular Function	GO:0015491	2	6	2001	15774	0.0009995	0.000380373	0.170586	0.955589	-,106453015:up|-,106406019:down	http://amigo.geneontology.org/amigo/term/GO:0015491
indole-containing compound biosynthetic process	Biological Process	GO:0042435	2	6	2001	15774	0.0009995	0.000380373	0.170586	0.955589	-,106432520:down|-,106380774:up	http://amigo.geneontology.org/amigo/term/GO:0042435
extracellular matrix	Cellular Component	GO:0031012	2	6	2001	15774	0.0009995	0.000380373	0.170586	0.955589	-,106409407:down|-,106376598:up	http://amigo.geneontology.org/amigo/term/GO:0031012
indolalkylamine biosynthetic process	Biological Process	GO:0046219	2	6	2001	15774	0.0009995	0.000380373	0.170586	0.955589	-,106432520:down|-,106380774:up	http://amigo.geneontology.org/amigo/term/GO:0046219
rRNA modification	Biological Process	GO:0000154	2	6	2001	15774	0.0009995	0.000380373	0.170586	0.955589	-,106453097:up|-,106362417:up	http://amigo.geneontology.org/amigo/term/GO:0000154
integral component of mitochondrial membrane	Cellular Component	GO:0032592	2	6	2001	15774	0.0009995	0.000380373	0.170586	0.955589	-,106438455:down|-,106376325:down	http://amigo.geneontology.org/amigo/term/GO:0032592
drug transporter activity	Molecular Function	GO:0090484	8	43	2001	15774	0.003998	0.002726	0.171383	0.955589	-,106354129:up|-,106354296:up|-,106399885:down|MATE,106427424:up|-,106416537:up|-,106421384:up|-,106420932:up|-,106421184:up	http://amigo.geneontology.org/amigo/term/GO:0090484
drug transmembrane transporter activity	Molecular Function	GO:0015238	8	43	2001	15774	0.003998	0.002726	0.171383	0.955589	-,106354129:up|-,106354296:up|-,106399885:down|MATE,106427424:up|-,106416537:up|-,106421384:up|-,106420932:up|-,106421184:up	http://amigo.geneontology.org/amigo/term/GO:0015238
single-organism transport	Biological Process	GO:0044765	86	614	2001	15774	0.0429785	0.0389248	0.172762	0.955589	-,106404745:up|-,106450979:down|-,106345659:up|-,106430529:up|-,106440095:down|-,106377804:up|-,106428314:down|-,106389879:down|atp9,4237875:up|BNAC03G43740D,106374995:up|BNAC08G13420D,106358328:up|-,106353679:down|-,106411434:down|-,106423777:up|-,106409120:up|-,106360303:up|-,106422163:up|-,106370582:up|atp6,4237874:up|-,106379339:down|-,106451605:up|-,106400779:down|-,106402865:down|-,10636484…	http://amigo.geneontology.org/amigo/term/GO:0044765
oxidoreductase activity, acting on the CH-CH group of donors	Molecular Function	GO:0016627	9	50	2001	15774	0.00449775	0.00316977	0.176409	0.955589	-,106354395:up|-,106439886:up|BNAA07G31010D,106354292:up|-,106414551:down|-,106410745:down|-,106366051:up|-,106427407:up|-,106389421:down|-,106418332:up	http://amigo.geneontology.org/amigo/term/GO:0016627
biosynthetic process	Biological Process	GO:0009058	368	2782	2001	15774	0.183908	0.176366	0.179639	0.955589	BNAA02G24030D,106379612:up|-,106411721:up|TGA5.2,106397420:up|-,106372077:up|NAC485,106445838:down|-,106352227:up|-,106416280:down|-,106437467:down|PDS,106439724:up|-,106400193:up|-,106409224:down|TT16.2,106444269:up|-,106361331:up|CHS-BN-3,106381815:up|-,106385152:down|-,106354696:up|-,106376325:down|-,106418874:down|-,106433662:up|-,106399417:up|-,106443293:down|FLC.C9-a,106358318:down|-,106375…	http://amigo.geneontology.org/amigo/term/GO:0009058
mitochondrial matrix	Cellular Component	GO:0005759	5	24	2001	15774	0.00249875	0.00152149	0.180429	0.955589	BNAC03G00540D,106448961:up|-,106387744:down|-,106445058:up|BNAA07G35360D,106357422:up|BNAC03G15090D,106443355:up	http://amigo.geneontology.org/amigo/term/GO:0005759
metal ion transmembrane transporter activity	Molecular Function	GO:0046873	13	78	2001	15774	0.00649675	0.00494485	0.184351	0.955589	-,106387176:up|-,106419519:up|-,106422815:up|-,106406019:down|-,106411040:up|-,106376913:down|-,106447963:down|-,106453015:up|-,106418106:up|-,106396742:down|-,106451446:up|-,106426583:down|-,106361842:down	http://amigo.geneontology.org/amigo/term/GO:0046873
cellular amino acid biosynthetic process	Biological Process	GO:0008652	23	149	2001	15774	0.0114943	0.00944592	0.184836	0.955589	-,106451021:down|-,106401135:up|-,106411793:down|-,106388816:down|-,106369190:up|-,106396899:down|-,106380774:up|-,106429263:up|-,106372121:down|-,106402810:down|-,106447111:down|-,106430755:down|-,106388817:up|-,106411702:down|-,106432520:down|GLN1.4,106423699:up|-,106444997:up|-,106380770:up|-,106372722:up|-,106368024:down|-,106365527:up|-,106415710:down|-,106402493:down	http://amigo.geneontology.org/amigo/term/GO:0008652
cell proliferation	Biological Process	GO:0008283	4	18	2001	15774	0.001999	0.00114112	0.186641	0.955589	-,106348174:down|-,106346627:down|-,106449807:up|-,106414850:up	http://amigo.geneontology.org/amigo/term/GO:0008283
ribosome assembly	Biological Process	GO:0042255	4	18	2001	15774	0.001999	0.00114112	0.186641	0.955589	-,106415144:down|-,106412121:up|-,106406427:down|-,106359587:up	http://amigo.geneontology.org/amigo/term/GO:0042255
UMP biosynthetic process	Biological Process	GO:0006222	3	12	2001	15774	0.00149925	0.000760746	0.187719	0.955589	-,106439886:up|-,106389339:up|-,106366051:up	http://amigo.geneontology.org/amigo/term/GO:0006222
pyrimidine ribonucleoside monophosphate metabolic process	Biological Process	GO:0009173	3	12	2001	15774	0.00149925	0.000760746	0.187719	0.955589	-,106439886:up|-,106389339:up|-,106366051:up	http://amigo.geneontology.org/amigo/term/GO:0009173
pyrimidine ribonucleoside monophosphate biosynthetic process	Biological Process	GO:0009174	3	12	2001	15774	0.00149925	0.000760746	0.187719	0.955589	-,106439886:up|-,106389339:up|-,106366051:up	http://amigo.geneontology.org/amigo/term/GO:0009174
UMP metabolic process	Biological Process	GO:0046049	3	12	2001	15774	0.00149925	0.000760746	0.187719	0.955589	-,106439886:up|-,106389339:up|-,106366051:up	http://amigo.geneontology.org/amigo/term/GO:0046049
fatty acid synthase activity	Molecular Function	GO:0004312	3	12	2001	15774	0.00149925	0.000760746	0.187719	0.955589	-,106389421:down|-,106435764:up|-,106418332:up	http://amigo.geneontology.org/amigo/term/GO:0004312
hexose metabolic process	Biological Process	GO:0019318	8	44	2001	15774	0.003998	0.0027894	0.187745	0.955589	GAPDH.1,106382350:up|-,106441598:down|GAPDH.2,106450737:up|-,106422285:down|-,106429929:down|-,106439843:down|-,106432583:down|-,106407573:down	http://amigo.geneontology.org/amigo/term/GO:0019318
hydrolase activity	Molecular Function	GO:0016787	239	1788	2001	15774	0.11944	0.113351	0.188506	0.955589	-,106386695:up|-,106356224:up|-,106371526:down|-,106453177:up|-,106377949:up|-,106426253:down|-,106370939:up|-,106390106:down|-,106410659:down|-,106440574:up|-,106453135:up|-,106393609:up|-,106375797:up|-,106377042:up|-,106375684:up|-,106397134:down|-,106436185:down|-,106376913:down|-,106396817:up|-,106397849:down|-,106375568:up|-,106449323:down|HAI3.1,106436170:up|-,106441153:up|-,106364081:down…	http://amigo.geneontology.org/amigo/term/GO:0016787
carbohydrate metabolic process	Biological Process	GO:0005975	88	633	2001	15774	0.043978	0.0401293	0.189118	0.955589	-,106371018:up|-,106345232:down|-,106386695:up|-,106423687:up|-,106439867:up|-,106450819:down|-,106453177:up|-,106361318:up|-,106393609:up|-,106439843:down|-,106432583:down|bmy,106450573:down|-,106399430:up|-,106443293:down|-,106396817:up|-,106399823:down|-,106429592:up|-,106416365:up|-,106397849:down|-,106389072:down|-,106410328:up|-,106441153:up|-,106366185:up|-,106365049:down|-,106357589:up|-,…	http://amigo.geneontology.org/amigo/term/GO:0005975
primary metabolic process	Biological Process	GO:0044238	538	4110	2001	15774	0.268866	0.260555	0.189477	0.955589	-,106411721:up|TGA5.2,106397420:up|-,106453177:up|-,106352227:up|-,106437467:down|-,106400193:up|TT16.2,106444269:up|-,106385152:down|siah1,106357118:up|-,106354696:up|-,106376325:down|-,106381301:up|-,106365226:down|-,106432008:up|-,106451605:up|-,106426657:down|-,106418420:down|-,106390458:up|-,106368090:down|-,106427407:up|-,106368408:down|BNCHITIN-1,106388328:down|-,106350870:up|ACL1.A1,10645…	http://amigo.geneontology.org/amigo/term/GO:0044238
peroxidase activity	Molecular Function	GO:0004601	20	128	2001	15774	0.009995	0.00811462	0.189767	0.955589	-,106407811:up|-,106447397:up|-,106347437:down|-,106423404:up|-,106368738:down|-,106345263:up|-,106407007:down|-,106346377:down|-,106346376:up|-,106369846:up|-,106348078:down|-,106376204:down|-,106420556:up|-,106375482:down|-,106411182:up|-,106440736:up|-,106376069:up|-,106451401:down|-,106390185:down|-,106365432:down	http://amigo.geneontology.org/amigo/term/GO:0004601
phospholipid biosynthetic process	Biological Process	GO:0008654	9	51	2001	15774	0.00449775	0.00323317	0.191734	0.955589	-,106407327:down|-,106401488:up|-,106418420:down|-,106411721:up|-,106381951:down|-,106416365:up|ACT2,106441094:down|-,106415338:down|-,106371507:down	http://amigo.geneontology.org/amigo/term/GO:0008654
regulation of response to stimulus	Biological Process	GO:0048583	6	31	2001	15774	0.0029985	0.00196526	0.1925	0.955589	-,106377491:down|CIPK15.1,106435465:up|-,106415026:down|-,106357930:up|-,106362423:down|-,106375274:up	http://amigo.geneontology.org/amigo/term/GO:0048583
positive regulation of cellular metabolic process	Biological Process	GO:0031325	18	114	2001	15774	0.0089955	0.00722708	0.192651	0.955589	-,106375220:up|-,106444459:down|-,106369323:down|AGL20,106438253:up|-,106425753:down|-,106431084:down|-,106451573:up|-,106360130:up|-,106357060:up|-,106353210:up|-,106380540:up|-,106454795:up|TT16.2,106444269:up|-,106361331:up|-,106366064:up|-,106428767:down|FLC.A2,106383096:down|FLC.C9-a,106358318:down	http://amigo.geneontology.org/amigo/term/GO:0031325
organic cyclic compound catabolic process	Biological Process	GO:1901361	15	93	2001	15774	0.00749625	0.00589578	0.195864	0.955589	-,106430762:down|-,106450521:up|-,106374092:up|-,106391190:up|-,106435838:up|-,106416607:up|PAL1-2,106388514:down|BNAA01G03730D,106363717:down|PAL-BN-1,106391500:down|pdh,106397131:up|PDH,106411198:up|-,106397782:up|-,106427348:up|-,106365347:down|BNAC01G05100D,106368757:down	http://amigo.geneontology.org/amigo/term/GO:1901361
nucleic acid binding	Molecular Function	GO:0003676	341	2581	2001	15774	0.170415	0.163624	0.198213	0.955589	-,106417940:down|TGA5.2,106397420:up|-,106346382:down|-,106369061:down|-,106377478:down|-,106380214:up|NAC485,106445838:down|-,106437467:down|-,106439923:up|-,106409224:down|TT16.2,106444269:up|-,106361331:up|-,106384865:up|-,106385152:down|WRKY75-1,106431908:down|-,106380672:down|-,106430267:up|-,106381126:down|-,106385401:down|-,106428094:up|FLC.C9-a,106358318:down|-,106365226:down|-,106424546:…	http://amigo.geneontology.org/amigo/term/GO:0003676
glycolytic process	Biological Process	GO:0006096	5	25	2001	15774	0.00249875	0.00158489	0.203589	0.955589	-,106357589:up|-,106367801:up|-,106452433:up|-,106422744:down|-,106354791:up	http://amigo.geneontology.org/amigo/term/GO:0006096
cellular biosynthetic process	Biological Process	GO:0044249	349	2647	2001	15774	0.174413	0.167808	0.207277	0.955589	BNAA02G24030D,106379612:up|-,106411721:up|TGA5.2,106397420:up|-,106372077:up|NAC485,106445838:down|-,106352227:up|-,106437467:down|PDS,106439724:up|-,106400193:up|-,106409224:down|TT16.2,106444269:up|-,106361331:up|-,106385152:down|-,106354696:up|-,106376325:down|-,106418874:down|-,106433662:up|-,106399417:up|-,106443293:down|FLC.C9-a,106358318:down|-,106375222:up|-,106365226:down|-,106424546:up|…	http://amigo.geneontology.org/amigo/term/GO:0044249
photosystem II	Cellular Component	GO:0009523	15	94	2001	15774	0.00749625	0.00595917	0.207533	0.955589	-,106357831:down|-,106439795:down|-,106440261:up|-,106421061:down|-,106430356:down|-,106357671:down|-,106399822:down|-,106428876:down|-,106401741:down|-,106443682:down|-,106380909:down|-,106438326:down|-,106447496:down|-,106428875:down|-,106426758:down	http://amigo.geneontology.org/amigo/term/GO:0009523
response to biotic stimulus	Biological Process	GO:0009607	9	52	2001	15774	0.00449775	0.00329656	0.207608	0.955589	-,106345598:down|-,106438995:down|-,106374540:down|-,106395044:up|-,106440980:down|-,106452811:down|-,106401872:up|-,106358140:down|-,106422140:down	http://amigo.geneontology.org/amigo/term/GO:0009607
sequence-specific DNA binding	Molecular Function	GO:0043565	60	426	2001	15774	0.029985	0.0270065	0.208386	0.955589	-,106375220:up|-,106444459:down|-,106369323:down|AGL20,106438253:up|-,106452141:up|-,106425753:down|-,106417940:down|TGA5.2,106397420:up|-,106414487:up|-,106426595:down|-,106431084:down|BNAA01G21580D,106360678:up|-,106360130:up|-,106402605:down|-,106412054:down|-,106357060:up|WRKY40-1,106430771:down|-,106423196:up|LEC1,106358189:up|-,106454795:up|TT16.2,106444269:up|-,106361331:up|GL2b,106385455:…	http://amigo.geneontology.org/amigo/term/GO:0043565
regulation of transcription from RNA polymerase II promoter	Biological Process	GO:0006357	14	87	2001	15774	0.0069965	0.00551541	0.20865	0.955589	-,106375220:up|-,106369323:down|-,106366064:up|AGL20,106438253:up|-,106425753:down|FLC.A2,106383096:down|-,106431084:down|-,106451573:up|-,106360130:up|FLC.C9-a,106358318:down|-,106357060:up|-,106454795:up|TT16.2,106444269:up|-,106361331:up	http://amigo.geneontology.org/amigo/term/GO:0006357
coenzyme binding	Molecular Function	GO:0050662	40	277	2001	15774	0.01999	0.0175605	0.211094	0.955589	GAPDH.1,106382350:up|-,106389170:down|-,106418331:down|GAPDH.2,106450737:up|-,106366016:up|-,106411347:up|-,106418144:up|CCR2,106430708:down|-,106396176:down|-,106403500:up|-,106376025:up|DFR,106447075:down|-,106441215:up|ACBP,106451796:up|-,106410745:down|-,106429592:up|-,106401115:down|BNAA09G37670D,106368351:down|-,106387064:up|-,106354395:up|-,106416147:down|-,106383016:up|-,106396205:down|-,…	http://amigo.geneontology.org/amigo/term/GO:0050662
single-organism carbohydrate catabolic process	Biological Process	GO:0044724	6	32	2001	15774	0.0029985	0.00202865	0.213319	0.955589	-,106357589:up|-,106367801:up|-,106360744:down|-,106452433:up|-,106422744:down|-,106354791:up	http://amigo.geneontology.org/amigo/term/GO:0044724
positive regulation of metabolic process	Biological Process	GO:0009893	18	116	2001	15774	0.0089955	0.00735387	0.213688	0.955589	-,106375220:up|-,106444459:down|-,106369323:down|AGL20,106438253:up|-,106425753:down|-,106431084:down|-,106451573:up|-,106360130:up|-,106357060:up|-,106353210:up|-,106380540:up|-,106454795:up|TT16.2,106444269:up|-,106361331:up|-,106366064:up|-,106428767:down|FLC.A2,106383096:down|FLC.C9-a,106358318:down	http://amigo.geneontology.org/amigo/term/GO:0009893
oligopeptide transport	Biological Process	GO:0006857	4	19	2001	15774	0.001999	0.00120451	0.214267	0.955589	-,106401282:down|-,106451248:down|-,106382778:down|-,106438179:down	http://amigo.geneontology.org/amigo/term/GO:0006857
amide transport	Biological Process	GO:0042886	4	19	2001	15774	0.001999	0.00120451	0.214267	0.955589	-,106401282:down|-,106451248:down|-,106382778:down|-,106438179:down	http://amigo.geneontology.org/amigo/term/GO:0042886
peptide transport	Biological Process	GO:0015833	4	19	2001	15774	0.001999	0.00120451	0.214267	0.955589	-,106401282:down|-,106451248:down|-,106382778:down|-,106438179:down	http://amigo.geneontology.org/amigo/term/GO:0015833
adenylyltransferase activity	Molecular Function	GO:0070566	4	19	2001	15774	0.001999	0.00120451	0.214267	0.955589	-,106371322:down|-,106346981:up|-,106369188:up|-,106399417:up	http://amigo.geneontology.org/amigo/term/GO:0070566
intracellular signal transduction	Biological Process	GO:0035556	49	345	2001	15774	0.0244878	0.0218714	0.216982	0.955589	-,106375220:up|-,106453100:down|AGL20,106438253:up|-,106368596:down|-,106362241:down|-,106425753:down|-,106412097:down|-,106431084:down|-,106391118:up|-,106443570:down|-,106360130:up|-,106421926:down|-,106451540:down|-,106357060:up|-,106440574:up|-,106444959:down|-,106409700:down|TT16.2,106444269:up|-,106361331:up|-,106366064:up|-,106428612:down|-,106350370:down|-,106345437:down|FLC.C9-a,10635831…	http://amigo.geneontology.org/amigo/term/GO:0035556
palmitoyl hydrolase activity	Molecular Function	GO:0098599	2	7	2001	15774	0.0009995	0.000443768	0.219591	0.955589	-,106444577:up|-,106397134:down	http://amigo.geneontology.org/amigo/term/GO:0098599
IMP metabolic process	Biological Process	GO:0046040	2	7	2001	15774	0.0009995	0.000443768	0.219591	0.955589	-,106433662:up|-,106360908:up	http://amigo.geneontology.org/amigo/term/GO:0046040
3'(2'),5'-bisphosphate nucleotidase activity	Molecular Function	GO:0008441	2	7	2001	15774	0.0009995	0.000443768	0.219591	0.955589	-,106390106:down|-,106423176:down	http://amigo.geneontology.org/amigo/term/GO:0008441
fructose-bisphosphate aldolase activity	Molecular Function	GO:0004332	2	7	2001	15774	0.0009995	0.000443768	0.219591	0.955589	-,106367801:up|-,106452433:up	http://amigo.geneontology.org/amigo/term/GO:0004332
mediator complex	Cellular Component	GO:0016592	2	7	2001	15774	0.0009995	0.000443768	0.219591	0.955589	-,106379203:up|-,106362169:down	http://amigo.geneontology.org/amigo/term/GO:0016592
IMP biosynthetic process	Biological Process	GO:0006188	2	7	2001	15774	0.0009995	0.000443768	0.219591	0.955589	-,106433662:up|-,106360908:up	http://amigo.geneontology.org/amigo/term/GO:0006188
carbon-oxygen lyase activity, acting on phosphates	Molecular Function	GO:0016838	3	13	2001	15774	0.00149925	0.000824141	0.222425	0.955589	-,106430723:down|-,106402047:down|-,106354788:up	http://amigo.geneontology.org/amigo/term/GO:0016838
monocarboxylic acid catabolic process	Biological Process	GO:0072329	3	13	2001	15774	0.00149925	0.000824141	0.222425	0.955589	-,106360744:down|-,106414551:down|-,106398246:down	http://amigo.geneontology.org/amigo/term/GO:0072329
DNA-dependent DNA replication	Biological Process	GO:0006261	3	13	2001	15774	0.00149925	0.000824141	0.222425	0.955589	-,106426657:down|-,106453192:up|-,106426067:up	http://amigo.geneontology.org/amigo/term/GO:0006261
pyrimidine nucleoside monophosphate biosynthetic process	Biological Process	GO:0009130	3	13	2001	15774	0.00149925	0.000824141	0.222425	0.955589	-,106439886:up|-,106389339:up|-,106366051:up	http://amigo.geneontology.org/amigo/term/GO:0009130
pyrimidine nucleoside monophosphate metabolic process	Biological Process	GO:0009129	3	13	2001	15774	0.00149925	0.000824141	0.222425	0.955589	-,106439886:up|-,106389339:up|-,106366051:up	http://amigo.geneontology.org/amigo/term/GO:0009129
glycolipid metabolic process	Biological Process	GO:0006664	3	13	2001	15774	0.00149925	0.000824141	0.222425	0.955589	-,106407327:down|-,106415338:down|-,106368692:down	http://amigo.geneontology.org/amigo/term/GO:0006664
liposaccharide metabolic process	Biological Process	GO:1903509	3	13	2001	15774	0.00149925	0.000824141	0.222425	0.955589	-,106407327:down|-,106415338:down|-,106368692:down	http://amigo.geneontology.org/amigo/term/GO:1903509
antiporter activity	Molecular Function	GO:0015297	12	74	2001	15774	0.005997	0.00469126	0.223702	0.955589	-,106354129:up|-,106354296:up|-,106399885:down|-,106406019:down|BOR6,106436394:up|MATE,106427424:up|-,106453015:up|-,106416537:up|-,106421384:up|-,106421184:up|-,106420932:up|-,106376662:up	http://amigo.geneontology.org/amigo/term/GO:0015297
organelle subcompartment	Cellular Component	GO:0031984	10	60	2001	15774	0.0049975	0.00380373	0.224587	0.955589	-,106357831:down|-,106439795:down|-,106421061:down|-,106430356:down|-,106399822:down|-,106428876:down|-,106401741:down|-,106447496:down|-,106428875:down|-,106426758:down	http://amigo.geneontology.org/amigo/term/GO:0031984
protein folding	Biological Process	GO:0006457	21	139	2001	15774	0.0104948	0.00881197	0.227046	0.955589	CyP,106347045:up|-,106390458:up|-,106451927:down|-,106399810:up|-,106436699:down|-,106368528:down|-,106348385:down|-,106451137:down|-,106384930:up|-,106372035:down|-,106387744:down|-,106445058:up|-,106368780:down|-,106435955:down|-,106439106:up|-,106435390:up|-,106444705:up|-,106444974:down|-,106371667:down|-,106406917:up|-,106357992:up	http://amigo.geneontology.org/amigo/term/GO:0006457
NADH dehydrogenase (ubiquinone) activity	Molecular Function	GO:0008137	5	26	2001	15774	0.00249875	0.00164828	0.227665	0.955589	-,106369362:up|nad5,4237891:up|nad1,4237888:up|nad3,4237970:up|nad6,4237892:up	http://amigo.geneontology.org/amigo/term/GO:0008137
racemase and epimerase activity	Molecular Function	GO:0016854	5	26	2001	15774	0.00249875	0.00164828	0.227665	0.955589	-,106429592:up|-,106422285:down|-,106441598:down|-,106439843:down|-,106407573:down	http://amigo.geneontology.org/amigo/term/GO:0016854
oxidoreductase activity, acting on peroxide as acceptor	Molecular Function	GO:0016684	20	132	2001	15774	0.009995	0.0083682	0.229926	0.955589	-,106407811:up|-,106447397:up|-,106347437:down|-,106423404:up|-,106368738:down|-,106345263:up|-,106407007:down|-,106346377:down|-,106346376:up|-,106369846:up|-,106348078:down|-,106376204:down|-,106420556:up|-,106375482:down|-,106411182:up|-,106440736:up|-,106376069:up|-,106451401:down|-,106390185:down|-,106365432:down	http://amigo.geneontology.org/amigo/term/GO:0016684
vesicle-mediated transport	Biological Process	GO:0016192	28	191	2001	15774	0.013993	0.0121085	0.233148	0.955589	-,106443245:up|-,106345659:up|-,106402865:down|-,106388467:up|-,106365228:down|-,106426659:down|-,106411905:up|-,106415502:down|-,106365845:down|-,106371211:up|-,106370856:up|-,106345473:up|-,106415341:down|-,106400925:up|-,106435456:down|-,106374275:down|-,106432880:up|-,106426518:up|-,106400025:down|-,106432420:up|-,106402106:up|-,106360303:up|-,106426653:down|-,106387703:down|-,106369236:down|…	http://amigo.geneontology.org/amigo/term/GO:0016192
single-organism localization	Biological Process	GO:1902578	88	643	2001	15774	0.043978	0.0407633	0.234386	0.955589	-,106404745:up|-,106450979:down|-,106345659:up|-,106430529:up|-,106440095:down|-,106377804:up|-,106428314:down|-,106389879:down|atp9,4237875:up|BNAC03G43740D,106374995:up|BNAC08G13420D,106358328:up|-,106353679:down|-,106411434:down|-,106423777:up|-,106409120:up|-,106360303:up|-,106422163:up|-,106370582:up|atp6,4237874:up|-,106379339:down|-,106451605:up|-,106400779:down|-,106402865:down|-,10636484…	http://amigo.geneontology.org/amigo/term/GO:1902578
regulation of pH	Biological Process	GO:0006885	1	2	2001	15774	0.00049975	0.000126791	0.237624	0.955589	-,106453015:up	http://amigo.geneontology.org/amigo/term/GO:0006885
negative regulation of cell communication	Biological Process	GO:0010648	1	2	2001	15774	0.00049975	0.000126791	0.237624	0.955589	CIPK15.1,106435465:up	http://amigo.geneontology.org/amigo/term/GO:0010648
metal ion:proton antiporter activity	Molecular Function	GO:0051139	1	2	2001	15774	0.00049975	0.000126791	0.237624	0.955589	-,106406019:down	http://amigo.geneontology.org/amigo/term/GO:0051139
geranylgeranyl reductase activity	Molecular Function	GO:0045550	1	2	2001	15774	0.00049975	0.000126791	0.237624	0.955589	-,106354395:up	http://amigo.geneontology.org/amigo/term/GO:0045550
replication fork protection	Biological Process	GO:0048478	1	2	2001	15774	0.00049975	0.000126791	0.237624	0.955589	-,106453192:up	http://amigo.geneontology.org/amigo/term/GO:0048478
isochorismate synthase activity	Molecular Function	GO:0008909	1	2	2001	15774	0.00049975	0.000126791	0.237624	0.955589	-,106387235:down	http://amigo.geneontology.org/amigo/term/GO:0008909
sodium:proton antiporter activity	Molecular Function	GO:0015385	1	2	2001	15774	0.00049975	0.000126791	0.237624	0.955589	-,106453015:up	http://amigo.geneontology.org/amigo/term/GO:0015385
sodium ion transmembrane transporter activity	Molecular Function	GO:0015081	1	2	2001	15774	0.00049975	0.000126791	0.237624	0.955589	-,106453015:up	http://amigo.geneontology.org/amigo/term/GO:0015081
chromosome, telomeric region	Cellular Component	GO:0000781	1	2	2001	15774	0.00049975	0.000126791	0.237624	0.955589	-,106387454:down	http://amigo.geneontology.org/amigo/term/GO:0000781
negative regulation of signal transduction	Biological Process	GO:0009968	1	2	2001	15774	0.00049975	0.000126791	0.237624	0.955589	CIPK15.1,106435465:up	http://amigo.geneontology.org/amigo/term/GO:0009968
response to cold	Biological Process	GO:0009409	1	2	2001	15774	0.00049975	0.000126791	0.237624	0.955589	-,106362169:down	http://amigo.geneontology.org/amigo/term/GO:0009409
potassium ion homeostasis	Biological Process	GO:0055075	1	2	2001	15774	0.00049975	0.000126791	0.237624	0.955589	-,106453015:up	http://amigo.geneontology.org/amigo/term/GO:0055075
amine transport	Biological Process	GO:0015837	1	2	2001	15774	0.00049975	0.000126791	0.237624	0.955589	-,106409120:up	http://amigo.geneontology.org/amigo/term/GO:0015837
chromatin silencing	Biological Process	GO:0006342	1	2	2001	15774	0.00049975	0.000126791	0.237624	0.955589	-,106387454:down	http://amigo.geneontology.org/amigo/term/GO:0006342
tetrahydrofolylpolyglutamate synthase activity	Molecular Function	GO:0004326	1	2	2001	15774	0.00049975	0.000126791	0.237624	0.955589	-,106360786:up	http://amigo.geneontology.org/amigo/term/GO:0004326
cell cycle DNA replication	Biological Process	GO:0044786	1	2	2001	15774	0.00049975	0.000126791	0.237624	0.955589	-,106426067:up	http://amigo.geneontology.org/amigo/term/GO:0044786
mannosyltransferase activity	Molecular Function	GO:0000030	1	2	2001	15774	0.00049975	0.000126791	0.237624	0.955589	-,106415338:down	http://amigo.geneontology.org/amigo/term/GO:0000030
mitotic DNA replication	Biological Process	GO:1902969	1	2	2001	15774	0.00049975	0.000126791	0.237624	0.955589	-,106426067:up	http://amigo.geneontology.org/amigo/term/GO:1902969
IMP dehydrogenase activity	Molecular Function	GO:0003938	1	2	2001	15774	0.00049975	0.000126791	0.237624	0.955589	-,106354789:up	http://amigo.geneontology.org/amigo/term/GO:0003938
carotene 7,8-desaturase activity	Molecular Function	GO:0016719	1	2	2001	15774	0.00049975	0.000126791	0.237624	0.955589	-,106427407:up	http://amigo.geneontology.org/amigo/term/GO:0016719
GMP biosynthetic process	Biological Process	GO:0006177	1	2	2001	15774	0.00049975	0.000126791	0.237624	0.955589	-,106354789:up	http://amigo.geneontology.org/amigo/term/GO:0006177
mitotic cytokinetic process	Biological Process	GO:1902410	1	2	2001	15774	0.00049975	0.000126791	0.237624	0.955589	-,106406717:down	http://amigo.geneontology.org/amigo/term/GO:1902410
regulation of barrier septum assembly	Biological Process	GO:0032955	1	2	2001	15774	0.00049975	0.000126791	0.237624	0.955589	-,106406717:down	http://amigo.geneontology.org/amigo/term/GO:0032955
calcium:proton antiporter activity	Molecular Function	GO:0015369	1	2	2001	15774	0.00049975	0.000126791	0.237624	0.955589	-,106406019:down	http://amigo.geneontology.org/amigo/term/GO:0015369
trehalase activity	Molecular Function	GO:0015927	1	2	2001	15774	0.00049975	0.000126791	0.237624	0.955589	-,106376007:up	http://amigo.geneontology.org/amigo/term/GO:0015927
negative regulation of DNA metabolic process	Biological Process	GO:0051053	1	2	2001	15774	0.00049975	0.000126791	0.237624	0.955589	-,106453192:up	http://amigo.geneontology.org/amigo/term/GO:0051053
L-proline biosynthetic process	Biological Process	GO:0055129	1	2	2001	15774	0.00049975	0.000126791	0.237624	0.955589	-,106372121:down	http://amigo.geneontology.org/amigo/term/GO:0055129
amino acid transport	Biological Process	GO:0006865	1	2	2001	15774	0.00049975	0.000126791	0.237624	0.955589	-,106409120:up	http://amigo.geneontology.org/amigo/term/GO:0006865
cytoskeleton-dependent cytokinesis	Biological Process	GO:0061640	1	2	2001	15774	0.00049975	0.000126791	0.237624	0.955589	-,106406717:down	http://amigo.geneontology.org/amigo/term/GO:0061640
cell septum assembly	Biological Process	GO:0090529	1	2	2001	15774	0.00049975	0.000126791	0.237624	0.955589	-,106406717:down	http://amigo.geneontology.org/amigo/term/GO:0090529
aspartyl-tRNA aminoacylation	Biological Process	GO:0006422	1	2	2001	15774	0.00049975	0.000126791	0.237624	0.955589	-,106354716:down	http://amigo.geneontology.org/amigo/term/GO:0006422
aspartate-tRNA ligase activity	Molecular Function	GO:0004815	1	2	2001	15774	0.00049975	0.000126791	0.237624	0.955589	-,106354716:down	http://amigo.geneontology.org/amigo/term/GO:0004815
nuclear DNA replication termination	Biological Process	GO:1902317	1	2	2001	15774	0.00049975	0.000126791	0.237624	0.955589	-,106426067:up	http://amigo.geneontology.org/amigo/term/GO:1902317
oxazole or thiazole biosynthetic process	Biological Process	GO:0018131	1	2	2001	15774	0.00049975	0.000126791	0.237624	0.955589	-,106420920:down	http://amigo.geneontology.org/amigo/term/GO:0018131
glutathione gamma-glutamylcysteinyltransferase activity	Molecular Function	GO:0016756	1	2	2001	15774	0.00049975	0.000126791	0.237624	0.955589	-,106403103:down	http://amigo.geneontology.org/amigo/term/GO:0016756
DNA replication termination	Biological Process	GO:0006274	1	2	2001	15774	0.00049975	0.000126791	0.237624	0.955589	-,106426067:up	http://amigo.geneontology.org/amigo/term/GO:0006274
serine-tRNA ligase activity	Molecular Function	GO:0004828	1	2	2001	15774	0.00049975	0.000126791	0.237624	0.955589	-,106415337:down	http://amigo.geneontology.org/amigo/term/GO:0004828
phosphatidylcholine 1-acylhydrolase activity	Molecular Function	GO:0008970	1	2	2001	15774	0.00049975	0.000126791	0.237624	0.955589	-,106365713:down	http://amigo.geneontology.org/amigo/term/GO:0008970
intramolecular transferase activity, transferring hydroxy groups	Molecular Function	GO:0050486	1	2	2001	15774	0.00049975	0.000126791	0.237624	0.955589	-,106387235:down	http://amigo.geneontology.org/amigo/term/GO:0050486
pyrroline-5-carboxylate reductase activity	Molecular Function	GO:0004735	1	2	2001	15774	0.00049975	0.000126791	0.237624	0.955589	-,106372121:down	http://amigo.geneontology.org/amigo/term/GO:0004735
gluconokinase activity	Molecular Function	GO:0046316	1	2	2001	15774	0.00049975	0.000126791	0.237624	0.955589	-,106360744:down	http://amigo.geneontology.org/amigo/term/GO:0046316
phytochelatin biosynthetic process	Biological Process	GO:0046938	1	2	2001	15774	0.00049975	0.000126791	0.237624	0.955589	-,106403103:down	http://amigo.geneontology.org/amigo/term/GO:0046938
cold acclimation	Biological Process	GO:0009631	1	2	2001	15774	0.00049975	0.000126791	0.237624	0.955589	-,106362169:down	http://amigo.geneontology.org/amigo/term/GO:0009631
negative regulation of DNA-dependent DNA replication	Biological Process	GO:2000104	1	2	2001	15774	0.00049975	0.000126791	0.237624	0.955589	-,106453192:up	http://amigo.geneontology.org/amigo/term/GO:2000104
7,9,9'-tricis-neurosporene:quinone oxidoreductase activity	Molecular Function	GO:0052887	1	2	2001	15774	0.00049975	0.000126791	0.237624	0.955589	-,106427407:up	http://amigo.geneontology.org/amigo/term/GO:0052887
amino acid export	Biological Process	GO:0032973	1	2	2001	15774	0.00049975	0.000126791	0.237624	0.955589	-,106409120:up	http://amigo.geneontology.org/amigo/term/GO:0032973
pullulanase activity	Molecular Function	GO:0051060	1	2	2001	15774	0.00049975	0.000126791	0.237624	0.955589	-,106372696:up	http://amigo.geneontology.org/amigo/term/GO:0051060
regulation of anion transport	Biological Process	GO:0044070	1	2	2001	15774	0.00049975	0.000126791	0.237624	0.955589	-,106409120:up	http://amigo.geneontology.org/amigo/term/GO:0044070
alpha,alpha-trehalase activity	Molecular Function	GO:0004555	1	2	2001	15774	0.00049975	0.000126791	0.237624	0.955589	-,106376007:up	http://amigo.geneontology.org/amigo/term/GO:0004555
phosphatidylinositol phosphate binding	Molecular Function	GO:1901981	1	2	2001	15774	0.00049975	0.000126791	0.237624	0.955589	-,106419460:down	http://amigo.geneontology.org/amigo/term/GO:1901981
GMP metabolic process	Biological Process	GO:0046037	1	2	2001	15774	0.00049975	0.000126791	0.237624	0.955589	-,106354789:up	http://amigo.geneontology.org/amigo/term/GO:0046037
negative regulation of gene expression, epigenetic	Biological Process	GO:0045814	1	2	2001	15774	0.00049975	0.000126791	0.237624	0.955589	-,106387454:down	http://amigo.geneontology.org/amigo/term/GO:0045814
regulation of amine transport	Biological Process	GO:0051952	1	2	2001	15774	0.00049975	0.000126791	0.237624	0.955589	-,106409120:up	http://amigo.geneontology.org/amigo/term/GO:0051952
barrier septum assembly	Biological Process	GO:0000917	1	2	2001	15774	0.00049975	0.000126791	0.237624	0.955589	-,106406717:down	http://amigo.geneontology.org/amigo/term/GO:0000917
AMP metabolic process	Biological Process	GO:0046033	1	2	2001	15774	0.00049975	0.000126791	0.237624	0.955589	-,106360908:up	http://amigo.geneontology.org/amigo/term/GO:0046033
phosphatidylinositol-3-phosphate binding	Molecular Function	GO:0032266	1	2	2001	15774	0.00049975	0.000126791	0.237624	0.955589	-,106419460:down	http://amigo.geneontology.org/amigo/term/GO:0032266
D-gluconate catabolic process	Biological Process	GO:0046177	1	2	2001	15774	0.00049975	0.000126791	0.237624	0.955589	-,106360744:down	http://amigo.geneontology.org/amigo/term/GO:0046177
regulation of DNA-dependent DNA replication	Biological Process	GO:0090329	1	2	2001	15774	0.00049975	0.000126791	0.237624	0.955589	-,106453192:up	http://amigo.geneontology.org/amigo/term/GO:0090329
DNA catabolic process, endonucleolytic	Biological Process	GO:0000737	1	2	2001	15774	0.00049975	0.000126791	0.237624	0.955589	-,106450521:up	http://amigo.geneontology.org/amigo/term/GO:0000737
regulation of amino acid transport	Biological Process	GO:0051955	1	2	2001	15774	0.00049975	0.000126791	0.237624	0.955589	-,106409120:up	http://amigo.geneontology.org/amigo/term/GO:0051955
cytokinetic process	Biological Process	GO:0032506	1	2	2001	15774	0.00049975	0.000126791	0.237624	0.955589	-,106406717:down	http://amigo.geneontology.org/amigo/term/GO:0032506
9,9'-dicis-carotene:quinone oxidoreductase activity	Molecular Function	GO:0052886	1	2	2001	15774	0.00049975	0.000126791	0.237624	0.955589	-,106427407:up	http://amigo.geneontology.org/amigo/term/GO:0052886
negative regulation of DNA replication	Biological Process	GO:0008156	1	2	2001	15774	0.00049975	0.000126791	0.237624	0.955589	-,106453192:up	http://amigo.geneontology.org/amigo/term/GO:0008156
terpene metabolic process	Biological Process	GO:0042214	1	2	2001	15774	0.00049975	0.000126791	0.237624	0.955589	-,106427407:up	http://amigo.geneontology.org/amigo/term/GO:0042214
calcium:cation antiporter activity	Molecular Function	GO:0015368	1	2	2001	15774	0.00049975	0.000126791	0.237624	0.955589	-,106406019:down	http://amigo.geneontology.org/amigo/term/GO:0015368
thiazole biosynthetic process	Biological Process	GO:0052837	1	2	2001	15774	0.00049975	0.000126791	0.237624	0.955589	-,106420920:down	http://amigo.geneontology.org/amigo/term/GO:0052837
cell cycle DNA replication termination	Biological Process	GO:1902294	1	2	2001	15774	0.00049975	0.000126791	0.237624	0.955589	-,106426067:up	http://amigo.geneontology.org/amigo/term/GO:1902294
phosphoglycerate kinase activity	Molecular Function	GO:0004618	1	2	2001	15774	0.00049975	0.000126791	0.237624	0.955589	-,106354791:up	http://amigo.geneontology.org/amigo/term/GO:0004618
oxazole or thiazole metabolic process	Biological Process	GO:0046484	1	2	2001	15774	0.00049975	0.000126791	0.237624	0.955589	-,106420920:down	http://amigo.geneontology.org/amigo/term/GO:0046484
mitotic cytokinesis	Biological Process	GO:0000281	1	2	2001	15774	0.00049975	0.000126791	0.237624	0.955589	-,106406717:down	http://amigo.geneontology.org/amigo/term/GO:0000281
O-phospho-L-serine:2-oxoglutarate aminotransferase activity	Molecular Function	GO:0004648	1	2	2001	15774	0.00049975	0.000126791	0.237624	0.955589	-,106401135:up	http://amigo.geneontology.org/amigo/term/GO:0004648
negative regulation of signaling	Biological Process	GO:0023057	1	2	2001	15774	0.00049975	0.000126791	0.237624	0.955589	CIPK15.1,106435465:up	http://amigo.geneontology.org/amigo/term/GO:0023057
aldonic acid catabolic process	Biological Process	GO:0046176	1	2	2001	15774	0.00049975	0.000126791	0.237624	0.955589	-,106360744:down	http://amigo.geneontology.org/amigo/term/GO:0046176
regulation of organic acid transport	Biological Process	GO:0032890	1	2	2001	15774	0.00049975	0.000126791	0.237624	0.955589	-,106409120:up	http://amigo.geneontology.org/amigo/term/GO:0032890
DNA-dependent DNA replication maintenance of fidelity	Biological Process	GO:0045005	1	2	2001	15774	0.00049975	0.000126791	0.237624	0.955589	-,106453192:up	http://amigo.geneontology.org/amigo/term/GO:0045005
regulation of mitotic cytokinetic process	Biological Process	GO:1903436	1	2	2001	15774	0.00049975	0.000126791	0.237624	0.955589	-,106406717:down	http://amigo.geneontology.org/amigo/term/GO:1903436
seryl-tRNA aminoacylation	Biological Process	GO:0006434	1	2	2001	15774	0.00049975	0.000126791	0.237624	0.955589	-,106415337:down	http://amigo.geneontology.org/amigo/term/GO:0006434
protein-heme linkage	Biological Process	GO:0017003	1	2	2001	15774	0.00049975	0.000126791	0.237624	0.955589	-,106402887:up	http://amigo.geneontology.org/amigo/term/GO:0017003
carotene metabolic process	Biological Process	GO:0016119	1	2	2001	15774	0.00049975	0.000126791	0.237624	0.955589	-,106427407:up	http://amigo.geneontology.org/amigo/term/GO:0016119
regulation of cell septum assembly	Biological Process	GO:1901891	1	2	2001	15774	0.00049975	0.000126791	0.237624	0.955589	-,106406717:down	http://amigo.geneontology.org/amigo/term/GO:1901891
chromatin silencing at telomere	Biological Process	GO:0006348	1	2	2001	15774	0.00049975	0.000126791	0.237624	0.955589	-,106387454:down	http://amigo.geneontology.org/amigo/term/GO:0006348
regulation of cytokinetic process	Biological Process	GO:0032954	1	2	2001	15774	0.00049975	0.000126791	0.237624	0.955589	-,106406717:down	http://amigo.geneontology.org/amigo/term/GO:0032954
regulation of mitotic cytokinesis	Biological Process	GO:1902412	1	2	2001	15774	0.00049975	0.000126791	0.237624	0.955589	-,106406717:down	http://amigo.geneontology.org/amigo/term/GO:1902412
9,9'-di-cis-zeta-carotene desaturation to 7,9,7',9'-tetra-cis-lycopene	Biological Process	GO:0052889	1	2	2001	15774	0.00049975	0.000126791	0.237624	0.955589	-,106427407:up	http://amigo.geneontology.org/amigo/term/GO:0052889
AMP biosynthetic process	Biological Process	GO:0006167	1	2	2001	15774	0.00049975	0.000126791	0.237624	0.955589	-,106360908:up	http://amigo.geneontology.org/amigo/term/GO:0006167
dolichyl-phosphate-mannose-glycolipid alpha-mannosyltransferase activity	Molecular Function	GO:0004584	1	2	2001	15774	0.00049975	0.000126791	0.237624	0.955589	-,106415338:down	http://amigo.geneontology.org/amigo/term/GO:0004584
regulation of amino acid export	Biological Process	GO:0080143	1	2	2001	15774	0.00049975	0.000126791	0.237624	0.955589	-,106409120:up	http://amigo.geneontology.org/amigo/term/GO:0080143
mitotic DNA replication termination	Biological Process	GO:1902979	1	2	2001	15774	0.00049975	0.000126791	0.237624	0.955589	-,106426067:up	http://amigo.geneontology.org/amigo/term/GO:1902979
nuclear DNA replication	Biological Process	GO:0033260	1	2	2001	15774	0.00049975	0.000126791	0.237624	0.955589	-,106426067:up	http://amigo.geneontology.org/amigo/term/GO:0033260
methylmalonate-semialdehyde dehydrogenase (acylating) activity	Molecular Function	GO:0004491	1	2	2001	15774	0.00049975	0.000126791	0.237624	0.955589	-,106410724:up	http://amigo.geneontology.org/amigo/term/GO:0004491
chromoplast	Cellular Component	GO:0009509	1	2	2001	15774	0.00049975	0.000126791	0.237624	0.955589	-,106427407:up	http://amigo.geneontology.org/amigo/term/GO:0009509
glycerol-3-phosphate O-acyltransferase activity	Molecular Function	GO:0004366	1	2	2001	15774	0.00049975	0.000126791	0.237624	0.955589	-,106381951:down	http://amigo.geneontology.org/amigo/term/GO:0004366
phytochelatin metabolic process	Biological Process	GO:0046937	1	2	2001	15774	0.00049975	0.000126791	0.237624	0.955589	-,106403103:down	http://amigo.geneontology.org/amigo/term/GO:0046937
thiazole metabolic process	Biological Process	GO:0052838	1	2	2001	15774	0.00049975	0.000126791	0.237624	0.955589	-,106420920:down	http://amigo.geneontology.org/amigo/term/GO:0052838
negative regulation of response to stimulus	Biological Process	GO:0048585	1	2	2001	15774	0.00049975	0.000126791	0.237624	0.955589	CIPK15.1,106435465:up	http://amigo.geneontology.org/amigo/term/GO:0048585
ribosome biogenesis	Biological Process	GO:0042254	12	75	2001	15774	0.005997	0.00475466	0.23782	0.955589	-,106453097:up|-,106436276:up|-,106427710:up|-,106427723:up|-,106406427:down|-,106359587:up|-,106414972:up|-,106447649:up|-,106362417:up|-,106415144:down|-,106412121:up|-,106435402:up	http://amigo.geneontology.org/amigo/term/GO:0042254
polysaccharide catabolic process	Biological Process	GO:0000272	17	111	2001	15774	0.00849575	0.0070369	0.238609	0.955589	-,106452475:down|-,106345232:down|-,106379864:up|-,106361318:up|BNCHITIN-1,106388328:down|-,106369293:up|-,106393609:up|bmy,106450573:down|-,106399430:up|-,106381167:down|Ch25,106435387:down|-,106371917:down|-,106399823:down|-,106410328:up|-,106366185:up|-,106411687:down|-,106353973:up	http://amigo.geneontology.org/amigo/term/GO:0000272
oxidoreductase activity, acting on NAD(P)H, quinone or similar compound as acceptor	Molecular Function	GO:0016655	7	40	2001	15774	0.00349825	0.00253582	0.238665	0.955589	-,106369362:up|-,106346023:up|nad5,4237891:up|nad1,4237888:up|nad3,4237970:up|-,106405916:up|nad6,4237892:up	http://amigo.geneontology.org/amigo/term/GO:0016655
nitrogen compound transport	Biological Process	GO:0071705	7	40	2001	15774	0.00349825	0.00253582	0.238665	0.955589	-,106401282:down|-,106409120:up|-,106451248:down|-,106386730:down|-,106382778:down|-,106351468:up|-,106438179:down	http://amigo.geneontology.org/amigo/term/GO:0071705
organic substance metabolic process	Biological Process	GO:0071704	572	4402	2001	15774	0.285857	0.279067	0.242109	0.956473	-,106411721:up|TGA5.2,106397420:up|-,106453177:up|-,106372077:up|-,106352227:up|-,106437467:down|-,106400193:up|TT16.2,106444269:up|-,106385152:down|siah1,106357118:up|-,106354696:up|-,106376325:down|-,106381301:up|-,106365226:down|-,106432008:up|-,106451605:up|-,106426657:down|-,106418420:down|-,106390458:up|-,106368090:down|-,106427407:up|-,106368408:down|BNCHITIN-1,106388328:down|-,106350870:u…	http://amigo.geneontology.org/amigo/term/GO:0071704
ADP binding	Molecular Function	GO:0043531	4	20	2001	15774	0.001999	0.00126791	0.242914	0.956473	-,106354774:up|-,106423201:up|-,106400730:down|-,106404505:down	http://amigo.geneontology.org/amigo/term/GO:0043531
chromatin binding	Molecular Function	GO:0003682	4	20	2001	15774	0.001999	0.00126791	0.242914	0.956473	-,106366983:up|-,106375974:down|-,106383087:up|BNAC08G36090D,106415810:up	http://amigo.geneontology.org/amigo/term/GO:0003682
nucleoside-triphosphatase activity	Molecular Function	GO:0017111	44	312	2001	15774	0.021989	0.0197794	0.246681	0.956473	-,106346649:down|-,106425816:up|-,106399836:up|-,106382431:up|-,106370939:up|-,106380540:up|-,106389989:up|-,106375931:down|-,106398926:down|-,106375684:up|-,106450521:up|-,106400739:down|-,106376913:down|-,106366482:up|-,106402065:down|-,106410625:up|-,106426751:up|-,106433863:up|-,106446337:up|-,106352890:up|-,106370208:up|-,106426657:down|-,106438830:up|-,106415485:up|-,106372238:down|-,106439…	http://amigo.geneontology.org/amigo/term/GO:0017111
response to oxidative stress	Biological Process	GO:0006979	21	141	2001	15774	0.0104948	0.00893876	0.247719	0.956473	-,106407811:up|-,106447397:up|-,106347437:down|-,106423404:up|-,106368738:down|-,106345263:up|-,106407007:down|-,106346377:down|-,106369846:up|-,106346376:up|-,106348078:down|-,106376204:down|-,106362169:down|-,106420556:up|-,106375482:down|-,106411182:up|-,106440736:up|-,106376069:up|-,106451401:down|-,106390185:down|-,106365432:down	http://amigo.geneontology.org/amigo/term/GO:0006979
transporter activity	Molecular Function	GO:0005215	106	784	2001	15774	0.0529735	0.049702	0.250655	0.956473	-,106404745:up|-,106450979:down|-,106406037:down|-,106396434:down|-,106399836:up|-,106426671:down|atp9,4237875:up|-,106388311:down|-,106451245:up|-,106387176:up|-,106406019:down|-,106392644:up|-,106376913:down|BOR6,106436394:up|-,106416756:up|atp6,4237874:up|-,106412217:down|-,106440606:down|-,106429690:up|-,106387504:up|-,106419519:up|-,106354821:up|-,106433059:down|-,106411040:up|gamma-TIP2,106…	http://amigo.geneontology.org/amigo/term/GO:0005215
mitochondrion organization	Biological Process	GO:0007005	5	27	2001	15774	0.00249875	0.00171168	0.252513	0.956473	-,106424745:up|-,106401106:up|-,106452659:up|-,106389245:up|-,106423409:up	http://amigo.geneontology.org/amigo/term/GO:0007005
transferase activity, transferring pentosyl groups	Molecular Function	GO:0016763	5	27	2001	15774	0.00249875	0.00171168	0.252513	0.956473	-,106424895:down|-,106432520:down|-,106356885:up|-,106433662:up|-,106380774:up	http://amigo.geneontology.org/amigo/term/GO:0016763
alpha-amino acid catabolic process	Biological Process	GO:1901606	5	27	2001	15774	0.00249875	0.00171168	0.252513	0.956473	PAL1-2,106388514:down|PAL-BN-1,106391500:down|pdh,106397131:up|PDH,106411198:up|-,106397782:up	http://amigo.geneontology.org/amigo/term/GO:1901606
mitochondrial transport	Biological Process	GO:0006839	5	27	2001	15774	0.00249875	0.00171168	0.252513	0.956473	-,106424745:up|-,106401106:up|-,106353679:down|-,106452659:up|-,106389245:up	http://amigo.geneontology.org/amigo/term/GO:0006839
catabolic process	Biological Process	GO:0009056	85	624	2001	15774	0.0424788	0.0395588	0.253421	0.956473	-,106345232:down|PAL1-2,106388514:down|pdh,106397131:up|PDH,106411198:up|-,106368738:down|-,106361318:up|-,106382810:down|-,106440574:up|-,106393609:up|bmy,106450573:down|-,106398246:down|-,106399430:up|-,106440434:down|-,106374092:up|siah1,106357118:up|BNAA01G03730D,106363717:down|-,106397782:up|-,106390192:down|-,106376204:down|-,106399823:down|-,106438243:down|-,106397849:down|-,106410328:up|-…	http://amigo.geneontology.org/amigo/term/GO:0009056
positive regulation of cellular process	Biological Process	GO:0048522	19	127	2001	15774	0.00949525	0.00805122	0.254942	0.956473	-,106375220:up|-,106444459:down|-,106369323:down|AGL20,106438253:up|-,106425753:down|-,106413989:down|-,106431084:down|-,106451573:up|-,106360130:up|-,106357060:up|-,106353210:up|-,106380540:up|-,106454795:up|TT16.2,106444269:up|-,106361331:up|-,106366064:up|-,106428767:down|FLC.A2,106383096:down|FLC.C9-a,106358318:down	http://amigo.geneontology.org/amigo/term/GO:0048522
extracellular region	Cellular Component	GO:0005576	56	404	2001	15774	0.027986	0.0256118	0.256495	0.956473	Ypr1,106437008:down|-,106386695:up|-,106392146:down|-,106368738:down|-,106451607:down|-,106348174:down|-,106395608:down|-,106407007:down|-,106411952:down|-,106411255:up|-,106393609:up|-,106447463:down|-,106362363:up|-,106437934:down|-,106423949:up|-,106348078:down|-,106394469:up|-,106371719:up|-,106396817:up|-,106376204:down|-,106345399:down|-,106439406:down|-,106437682:down|-,106396259:up|-,1063…	http://amigo.geneontology.org/amigo/term/GO:0005576
monocarboxylic acid transport	Biological Process	GO:0015718	3	14	2001	15774	0.00149925	0.000887536	0.258241	0.956473	-,106451607:down|BNAC08G13420D,106358328:up|-,106451605:up	http://amigo.geneontology.org/amigo/term/GO:0015718
defense response to fungus	Biological Process	GO:0050832	3	14	2001	15774	0.00149925	0.000887536	0.258241	0.956473	-,106345598:down|-,106438995:down|-,106452811:down	http://amigo.geneontology.org/amigo/term/GO:0050832
anchored component of membrane	Cellular Component	GO:0031225	3	14	2001	15774	0.00149925	0.000887536	0.258241	0.956473	-,106421190:down|-,106436799:up|-,106439960:down	http://amigo.geneontology.org/amigo/term/GO:0031225
exocyst	Cellular Component	GO:0000145	3	14	2001	15774	0.00149925	0.000887536	0.258241	0.956473	-,106354731:down|-,106345659:up|-,106360303:up	http://amigo.geneontology.org/amigo/term/GO:0000145
response to fungus	Biological Process	GO:0009620	3	14	2001	15774	0.00149925	0.000887536	0.258241	0.956473	-,106345598:down|-,106438995:down|-,106452811:down	http://amigo.geneontology.org/amigo/term/GO:0009620
exocytosis	Biological Process	GO:0006887	3	14	2001	15774	0.00149925	0.000887536	0.258241	0.956473	-,106354731:down|-,106345659:up|-,106360303:up	http://amigo.geneontology.org/amigo/term/GO:0006887
3'-5'-exoribonuclease activity	Molecular Function	GO:0000175	3	14	2001	15774	0.00149925	0.000887536	0.258241	0.956473	-,106430762:down|-,106427348:up|-,106416607:up	http://amigo.geneontology.org/amigo/term/GO:0000175
cell cortex part	Cellular Component	GO:0044448	3	14	2001	15774	0.00149925	0.000887536	0.258241	0.956473	-,106354731:down|-,106345659:up|-,106360303:up	http://amigo.geneontology.org/amigo/term/GO:0044448
cell cortex	Cellular Component	GO:0005938	3	14	2001	15774	0.00149925	0.000887536	0.258241	0.956473	-,106354731:down|-,106345659:up|-,106360303:up	http://amigo.geneontology.org/amigo/term/GO:0005938
cellular biogenic amine metabolic process	Biological Process	GO:0006576	7	41	2001	15774	0.00349825	0.00259921	0.258828	0.956473	-,106414322:down|-,106433120:up|-,106432520:down|-,106428589:down|-,106445243:down|-,106382860:up|-,106380774:up	http://amigo.geneontology.org/amigo/term/GO:0006576
membrane fusion	Biological Process	GO:0061025	7	41	2001	15774	0.00349825	0.00259921	0.258828	0.956473	-,106415502:down|-,106365845:down|-,106400025:down|-,106432420:up|-,106430769:down|-,106402106:up|-,106427816:down	http://amigo.geneontology.org/amigo/term/GO:0061025
cellular amine metabolic process	Biological Process	GO:0044106	7	41	2001	15774	0.00349825	0.00259921	0.258828	0.956473	-,106414322:down|-,106433120:up|-,106432520:down|-,106428589:down|-,106445243:down|-,106382860:up|-,106380774:up	http://amigo.geneontology.org/amigo/term/GO:0044106
nutrient reservoir activity	Molecular Function	GO:0045735	7	41	2001	15774	0.00349825	0.00259921	0.258828	0.956473	-,106445672:down|-,106411255:up|GER1,106354228:up|-,106453148:up|-,106427908:up|-,106362363:up|-,106371719:up	http://amigo.geneontology.org/amigo/term/GO:0045735
tricarboxylic acid metabolic process	Biological Process	GO:0072350	8	48	2001	15774	0.003998	0.00304298	0.258985	0.956473	-,106371018:up|-,106421820:up|-,106377405:up|-,106403500:up|-,106445243:down|-,106441215:up|-,106371017:up|-,106436612:down	http://amigo.geneontology.org/amigo/term/GO:0072350
carbon-oxygen lyase activity	Molecular Function	GO:0016835	17	113	2001	15774	0.00849575	0.00716369	0.262426	0.956473	-,106388816:down|-,106379864:up|-,106396899:down|-,106430723:down|-,106361318:up|-,106447111:down|-,106388817:up|-,106402047:down|-,106444997:up|-,106354788:up|-,106417761:up|-,106439313:down|-,106372722:up|-,106410328:up|-,106415710:down|-,106353973:up|-,106366185:up	http://amigo.geneontology.org/amigo/term/GO:0016835
nucleus	Cellular Component	GO:0005634	223	1690	2001	15774	0.111444	0.107138	0.263576	0.956473	-,106415026:down|-,106417940:down|-,106346382:down|-,106348025:down|-,106444097:down|NAC485,106445838:down|-,106352227:up|-,106426670:down|-,106437467:down|-,106394289:up|-,106411981:up|-,106409224:down|-,106360879:down|TT16.2,106444269:up|-,106361331:up|-,106385152:down|-,106373171:up|-,106366064:up|siah1,106357118:up|-,106357317:up|-,106418874:down|-,106372421:up|-,106356718:down|-,106366424:up…	http://amigo.geneontology.org/amigo/term/GO:0005634
cytosol	Cellular Component	GO:0005829	13	84	2001	15774	0.00649675	0.00532522	0.263773	0.956473	-,106371322:down|-,106347525:up|-,106441121:down|-,106411721:up|-,106346382:down|-,106406427:down|-,106385401:down|-,106433407:up|-,106420920:down|-,106447136:down|-,106345279:down|-,106427353:up|-,106438345:up	http://amigo.geneontology.org/amigo/term/GO:0005829
RNA polymerase activity	Molecular Function	GO:0034062	12	77	2001	15774	0.005997	0.00488145	0.267022	0.956473	-,106416486:up|-,106348864:up|orf6,1466282:up|-,106401954:up|-,106365717:down|-,106374839:down|-,106409313:up|-,106451529:up|-,106377555:down|-,106446012:up|-,106351499:down|-,106452553:up	http://amigo.geneontology.org/amigo/term/GO:0034062
DNA-directed RNA polymerase activity	Molecular Function	GO:0003899	12	77	2001	15774	0.005997	0.00488145	0.267022	0.956473	-,106416486:up|-,106348864:up|orf6,1466282:up|-,106401954:up|-,106365717:down|-,106374839:down|-,106409313:up|-,106451529:up|-,106377555:down|-,106446012:up|-,106351499:down|-,106452553:up	http://amigo.geneontology.org/amigo/term/GO:0003899
cellular response to nitrogen levels	Biological Process	GO:0043562	2	8	2001	15774	0.0009995	0.000507164	0.269515	0.956473	-,106396636:up|-,106396634:up	http://amigo.geneontology.org/amigo/term/GO:0043562
ER to Golgi transport vesicle	Cellular Component	GO:0030134	2	8	2001	15774	0.0009995	0.000507164	0.269515	0.956473	-,106426653:down|-,106400925:up	http://amigo.geneontology.org/amigo/term/GO:0030134
electron transporter, transferring electrons within cytochrome b6/f complex of photosystem II activity	Molecular Function	GO:0045158	2	8	2001	15774	0.0009995	0.000507164	0.269515	0.956473	-,106389955:up|-,106401343:up	http://amigo.geneontology.org/amigo/term/GO:0045158
protein-tetrapyrrole linkage	Biological Process	GO:0017006	2	8	2001	15774	0.0009995	0.000507164	0.269515	0.956473	-,106402887:up|-,106420085:down	http://amigo.geneontology.org/amigo/term/GO:0017006
peptide-methionine (S)-S-oxide reductase activity	Molecular Function	GO:0008113	2	8	2001	15774	0.0009995	0.000507164	0.269515	0.956473	-,106438378:up|-,106446074:up	http://amigo.geneontology.org/amigo/term/GO:0008113
ER to Golgi transport vesicle membrane	Cellular Component	GO:0012507	2	8	2001	15774	0.0009995	0.000507164	0.269515	0.956473	-,106426653:down|-,106400925:up	http://amigo.geneontology.org/amigo/term/GO:0012507
metal ion homeostasis	Biological Process	GO:0055065	2	8	2001	15774	0.0009995	0.000507164	0.269515	0.956473	-,106427233:down|-,106453015:up	http://amigo.geneontology.org/amigo/term/GO:0055065
mannosidase activity	Molecular Function	GO:0015923	2	8	2001	15774	0.0009995	0.000507164	0.269515	0.956473	-,106429929:down|-,106453177:up	http://amigo.geneontology.org/amigo/term/GO:0015923
nucleotidyltransferase activity	Molecular Function	GO:0016779	20	136	2001	15774	0.009995	0.00862178	0.273429	0.956473	-,106416486:up|-,106371322:down|-,106346981:up|-,106348864:up|orf6,1466282:up|-,106401954:up|-,106416607:up|-,106365717:down|-,106374839:down|-,106351499:down|-,106380758:up|-,106369188:up|orf5,1466281:up|BNAC04G24980D,106399935:up|-,106399417:up|-,106409313:up|-,106451529:up|-,106377555:down|-,106446012:up|-,106452553:up	http://amigo.geneontology.org/amigo/term/GO:0016779
generation of precursor metabolites and energy	Biological Process	GO:0006091	27	188	2001	15774	0.0134933	0.0119183	0.273574	0.956473	-,106371018:up|-,106421820:up|-,106377405:up|-,106372724:up|-,106357589:up|-,106439795:down|nad5,4237891:up|-,106421061:down|-,106430356:down|-,106396473:down|-,106357671:down|-,106422744:down|-,106401741:down|-,106452433:up|-,106428875:down|-,106357831:down|-,106403500:up|-,106441215:up|-,106399822:down|-,106428876:down|-,106354791:up|-,106397550:up|-,106367801:up|-,106447496:down|-,106371017:up…	http://amigo.geneontology.org/amigo/term/GO:0006091
small molecule catabolic process	Biological Process	GO:0044282	9	56	2001	15774	0.00449775	0.00355015	0.275768	0.956473	-,106453198:down|PAL1-2,106388514:down|PAL-BN-1,106391500:down|pdh,106397131:up|-,106414551:down|PDH,106411198:up|-,106397782:up|-,106360744:down|-,106398246:down	http://amigo.geneontology.org/amigo/term/GO:0044282
microtubule	Cellular Component	GO:0005874	9	56	2001	15774	0.00449775	0.00355015	0.275768	0.956473	-,106385711:down|-,106375684:up|-,106420822:up|-,106425816:up|-,106380737:down|-,106380451:up|-,106438492:up|-,106438506:down|-,106425817:down	http://amigo.geneontology.org/amigo/term/GO:0005874
NADH dehydrogenase (quinone) activity	Molecular Function	GO:0050136	5	28	2001	15774	0.00249875	0.00177507	0.277984	0.956473	-,106369362:up|nad5,4237891:up|nad1,4237888:up|nad3,4237970:up|nad6,4237892:up	http://amigo.geneontology.org/amigo/term/GO:0050136
cellular amino acid catabolic process	Biological Process	GO:0009063	5	28	2001	15774	0.00249875	0.00177507	0.277984	0.956473	PAL1-2,106388514:down|PAL-BN-1,106391500:down|pdh,106397131:up|PDH,106411198:up|-,106397782:up	http://amigo.geneontology.org/amigo/term/GO:0009063
NADH dehydrogenase activity	Molecular Function	GO:0003954	5	28	2001	15774	0.00249875	0.00177507	0.277984	0.956473	-,106369362:up|nad5,4237891:up|nad1,4237888:up|nad3,4237970:up|nad6,4237892:up	http://amigo.geneontology.org/amigo/term/GO:0003954
transcription from RNA polymerase II promoter	Biological Process	GO:0006366	16	107	2001	15774	0.007996	0.00678331	0.278983	0.956473	-,106375220:up|-,106369323:down|AGL20,106438253:up|-,106425753:down|-,106430240:up|-,106431084:down|-,106451573:up|-,106360130:up|-,106404518:down|-,106357060:up|-,106454795:up|TT16.2,106444269:up|-,106361331:up|-,106366064:up|FLC.A2,106383096:down|FLC.C9-a,106358318:down	http://amigo.geneontology.org/amigo/term/GO:0006366
citrate metabolic process	Biological Process	GO:0006101	7	42	2001	15774	0.00349825	0.00266261	0.279454	0.956473	-,106371018:up|-,106421820:up|-,106377405:up|-,106403500:up|-,106371017:up|-,106441215:up|-,106436612:down	http://amigo.geneontology.org/amigo/term/GO:0006101
pyruvate metabolic process	Biological Process	GO:0006090	7	42	2001	15774	0.00349825	0.00266261	0.279454	0.956473	-,106357589:up|-,106367801:up|-,106400973:down|-,106452433:up|-,106372077:up|-,106422744:down|-,106354791:up	http://amigo.geneontology.org/amigo/term/GO:0006090
tricarboxylic acid cycle	Biological Process	GO:0006099	7	42	2001	15774	0.00349825	0.00266261	0.279454	0.956473	-,106371018:up|-,106421820:up|-,106377405:up|-,106403500:up|-,106371017:up|-,106441215:up|-,106436612:down	http://amigo.geneontology.org/amigo/term/GO:0006099
microtubule cytoskeleton	Cellular Component	GO:0015630	12	78	2001	15774	0.005997	0.00494485	0.282053	0.956473	-,106385711:down|-,106375684:up|BNAA03G07910D,106434590:up|-,106420822:up|-,106452230:down|-,106425816:up|-,106401522:down|-,106380737:down|-,106380451:up|-,106438492:up|-,106438506:down|-,106425817:down	http://amigo.geneontology.org/amigo/term/GO:0015630
cytoplasmic transport	Biological Process	GO:0016482	11	71	2001	15774	0.00549725	0.00450108	0.286031	0.956473	-,106424745:up|-,106401106:up|-,106452659:up|-,106365228:down|-,106426653:down|-,106371211:up|-,106372661:down|-,106389245:up|-,106440940:up|-,106378107:up|-,106400925:up	http://amigo.geneontology.org/amigo/term/GO:0016482
single-organism cellular process	Biological Process	GO:0044763	343	2631	2001	15774	0.171414	0.166793	0.286064	0.956473	-,106404745:up|-,106406717:down|-,106372724:up|nad5,4237891:up|-,106411721:up|-,106441099:up|-,106352037:down|-,106372077:up|PDS,106439724:up|TT16.2,106444269:up|-,106361331:up|-,106354696:up|-,106376325:down|-,106433662:up|-,106360303:up|-,106441215:up|-,106399417:up|-,106443293:down|-,106422163:up|FLC.C9-a,106358318:down|-,106370582:up|-,106451605:up|-,106447397:up|-,106383016:up|-,106405703:do…	http://amigo.geneontology.org/amigo/term/GO:0044763
thylakoid membrane	Cellular Component	GO:0042651	17	115	2001	15774	0.00849575	0.00729048	0.287078	0.956473	-,106439795:down|-,106440261:up|-,106421061:down|-,106430356:down|-,106357671:down|-,106401741:down|-,106389955:up|-,106443682:down|-,106428875:down|-,106357831:down|-,106399822:down|-,106428876:down|-,106401343:up|-,106380909:down|-,106438326:down|-,106447496:down|-,106426758:down	http://amigo.geneontology.org/amigo/term/GO:0042651
cofactor binding	Molecular Function	GO:0048037	51	371	2001	15774	0.0254873	0.0235197	0.289208	0.956473	GAPDH.1,106382350:up|-,106389170:down|-,106418158:up|-,106418331:down|GAPDH.2,106450737:up|-,106366016:up|-,106411347:up|-,106418144:up|CCR2,106430708:down|-,106425970:down|-,106396176:down|-,106403500:up|-,106376025:up|DFR,106447075:down|-,106441215:up|-,106385546:down|ACBP,106451796:up|-,106410745:down|-,106429592:up|-,106367866:up|-,106404449:down|-,106401115:down|-,106401334:down|BNAA09G37670…	http://amigo.geneontology.org/amigo/term/GO:0048037
monosaccharide metabolic process	Biological Process	GO:0005996	10	64	2001	15774	0.0049975	0.00405731	0.289954	0.956473	GAPDH.1,106382350:up|-,106441598:down|-,106423687:up|GAPDH.2,106450737:up|-,106422285:down|-,106429929:down|-,106389072:down|-,106439843:down|-,106432583:down|-,106407573:down	http://amigo.geneontology.org/amigo/term/GO:0005996
antioxidant activity	Molecular Function	GO:0016209	21	145	2001	15774	0.0104948	0.00919234	0.291204	0.956473	-,106407811:up|-,106447397:up|-,106347437:down|-,106423404:up|-,106368738:down|-,106345263:up|-,106407007:down|-,106346377:down|-,106411572:down|-,106369846:up|-,106346376:up|-,106348078:down|-,106376204:down|-,106420556:up|-,106375482:down|-,106411182:up|-,106440736:up|-,106376069:up|-,106451401:down|-,106390185:down|-,106365432:down	http://amigo.geneontology.org/amigo/term/GO:0016209
vesicle coat	Cellular Component	GO:0030120	3	15	2001	15774	0.00149925	0.000950932	0.29473	0.956473	-,106374275:down|-,106426653:down|-,106400925:up	http://amigo.geneontology.org/amigo/term/GO:0030120
polyamine biosynthetic process	Biological Process	GO:0006596	3	15	2001	15774	0.00149925	0.000950932	0.29473	0.956473	-,106414322:down|-,106433120:up|-,106382860:up	http://amigo.geneontology.org/amigo/term/GO:0006596
polyamine metabolic process	Biological Process	GO:0006595	3	15	2001	15774	0.00149925	0.000950932	0.29473	0.956473	-,106414322:down|-,106433120:up|-,106382860:up	http://amigo.geneontology.org/amigo/term/GO:0006595
oxidoreductase activity, acting on the CH-CH group of donors, NAD or NADP as acceptor	Molecular Function	GO:0016628	3	15	2001	15774	0.00149925	0.000950932	0.29473	0.956473	-,106354395:up|-,106389421:down|-,106418332:up	http://amigo.geneontology.org/amigo/term/GO:0016628
response to abiotic stimulus	Biological Process	GO:0009628	12	79	2001	15774	0.005997	0.00500824	0.297335	0.956473	-,106347525:up|-,106441121:down|-,106420085:down|-,106346382:down|-,106385401:down|-,106435955:down|-,106453015:up|-,106362169:down|-,106371667:down|-,106358233:down|-,106368216:up|-,106438345:up	http://amigo.geneontology.org/amigo/term/GO:0009628
O-acyltransferase activity	Molecular Function	GO:0008374	6	36	2001	15774	0.0029985	0.00228224	0.302878	0.956473	-,106409369:up|-,106381951:down|ACT2,106441094:down|-,106402810:down|-,106429584:down|-,106391377:up	http://amigo.geneontology.org/amigo/term/GO:0008374
pigment biosynthetic process	Biological Process	GO:0046148	6	36	2001	15774	0.0029985	0.00228224	0.302878	0.956473	-,106354395:up|PDS,106439724:up|-,106356885:up|-,106433662:up|-,106429936:up|-,106427407:up	http://amigo.geneontology.org/amigo/term/GO:0046148
transferase activity, transferring nitrogenous groups	Molecular Function	GO:0016769	6	36	2001	15774	0.0029985	0.00228224	0.302878	0.956473	-,106401135:up|-,106416280:down|-,106367866:up|-,106401334:down|-,106425823:up|-,106380752:up	http://amigo.geneontology.org/amigo/term/GO:0016769
transaminase activity	Molecular Function	GO:0008483	6	36	2001	15774	0.0029985	0.00228224	0.302878	0.956473	-,106401135:up|-,106416280:down|-,106367866:up|-,106401334:down|-,106425823:up|-,106380752:up	http://amigo.geneontology.org/amigo/term/GO:0008483
pectate lyase activity	Molecular Function	GO:0030570	5	29	2001	15774	0.00249875	0.00183847	0.303934	0.956473	-,106361318:up|-,106410328:up|-,106379864:up|-,106353973:up|-,106366185:up	http://amigo.geneontology.org/amigo/term/GO:0030570
plasmodesma	Cellular Component	GO:0009506	5	29	2001	15774	0.00249875	0.00183847	0.303934	0.956473	-,106385401:down|-,106347525:up|-,106441121:down|-,106346382:down|-,106438345:up	http://amigo.geneontology.org/amigo/term/GO:0009506
carbon-oxygen lyase activity, acting on polysaccharides	Molecular Function	GO:0016837	5	29	2001	15774	0.00249875	0.00183847	0.303934	0.956473	-,106361318:up|-,106410328:up|-,106379864:up|-,106353973:up|-,106366185:up	http://amigo.geneontology.org/amigo/term/GO:0016837
cell-cell junction	Cellular Component	GO:0005911	5	29	2001	15774	0.00249875	0.00183847	0.303934	0.956473	-,106385401:down|-,106347525:up|-,106441121:down|-,106346382:down|-,106438345:up	http://amigo.geneontology.org/amigo/term/GO:0005911
cell junction	Cellular Component	GO:0030054	5	29	2001	15774	0.00249875	0.00183847	0.303934	0.956473	-,106385401:down|-,106347525:up|-,106441121:down|-,106346382:down|-,106438345:up	http://amigo.geneontology.org/amigo/term/GO:0030054
protein import	Biological Process	GO:0017038	5	29	2001	15774	0.00249875	0.00183847	0.303934	0.956473	-,106424745:up|-,106401106:up|-,106440940:up|-,106452659:up|-,106389245:up	http://amigo.geneontology.org/amigo/term/GO:0017038
symplast	Cellular Component	GO:0055044	5	29	2001	15774	0.00249875	0.00183847	0.303934	0.956473	-,106385401:down|-,106347525:up|-,106441121:down|-,106346382:down|-,106438345:up	http://amigo.geneontology.org/amigo/term/GO:0055044
organonitrogen compound metabolic process	Biological Process	GO:1901564	91	680	2001	15774	0.0454773	0.0431089	0.305265	0.956473	-,106418158:up|nad5,4237891:up|PAL1-2,106388514:down|pdh,106397131:up|PDH,106411198:up|-,106366051:up|atp9,4237875:up|-,106439886:up|-,106432520:down|-,106444997:up|-,106433662:up|-,106399417:up|-,106397782:up|-,106429799:down|gdh2,106380505:up|-,106354716:down|-,106397849:down|atp6,4237874:up|-,106451021:down|-,106354395:up|-,106357589:up|-,106452899:down|-,106382860:up|-,106429263:up|-,10641432…	http://amigo.geneontology.org/amigo/term/GO:1901564
cellular nitrogen compound catabolic process	Biological Process	GO:0044270	10	65	2001	15774	0.0049975	0.0041207	0.307073	0.956473	-,106430762:down|-,106450521:up|-,106374092:up|-,106391190:up|-,106435838:up|-,106416607:up|BNAA01G03730D,106363717:down|-,106427348:up|-,106365347:down|BNAC01G05100D,106368757:down	http://amigo.geneontology.org/amigo/term/GO:0044270
glutamine family amino acid metabolic process	Biological Process	GO:0009064	9	58	2001	15774	0.00449775	0.00367694	0.312023	0.956473	-,106451021:down|-,106451348:down|GLN1.4,106423699:up|pdh,106397131:up|PDH,106411198:up|-,106397782:up|-,106429263:up|-,106372121:down|-,106433029:down	http://amigo.geneontology.org/amigo/term/GO:0009064
positive regulation of biological process	Biological Process	GO:0048518	19	132	2001	15774	0.00949525	0.0083682	0.313468	0.956473	-,106375220:up|-,106444459:down|-,106369323:down|AGL20,106438253:up|-,106425753:down|-,106413989:down|-,106431084:down|-,106451573:up|-,106360130:up|-,106357060:up|-,106353210:up|-,106380540:up|-,106454795:up|TT16.2,106444269:up|-,106361331:up|-,106366064:up|-,106428767:down|FLC.A2,106383096:down|FLC.C9-a,106358318:down	http://amigo.geneontology.org/amigo/term/GO:0048518
guanyl ribonucleotide binding	Molecular Function	GO:0032561	48	352	2001	15774	0.023988	0.0223152	0.316962	0.956473	-,106368596:down|-,106362241:down|-,106425816:up|-,106391118:up|-,106370939:up|-,106421926:down|-,106451540:down|-,106380540:up|-,106444959:down|-,106409700:down|-,106389989:up|-,106375684:up|-,106426518:up|-,106428612:down|-,106402065:down|-,106345437:down|-,106362286:up|-,106432752:up|-,106435084:up|-,106441273:down|-,106446337:up|-,106370208:up|-,106450657:up|-,106405703:down|-,106402771:up|-,…	http://amigo.geneontology.org/amigo/term/GO:0032561
GTP binding	Molecular Function	GO:0005525	48	352	2001	15774	0.023988	0.0223152	0.316962	0.956473	-,106368596:down|-,106362241:down|-,106425816:up|-,106391118:up|-,106370939:up|-,106421926:down|-,106451540:down|-,106380540:up|-,106444959:down|-,106409700:down|-,106389989:up|-,106375684:up|-,106426518:up|-,106428612:down|-,106402065:down|-,106345437:down|-,106362286:up|-,106432752:up|-,106435084:up|-,106441273:down|-,106446337:up|-,106370208:up|-,106450657:up|-,106405703:down|-,106402771:up|-,…	http://amigo.geneontology.org/amigo/term/GO:0005525
metabolic process	Biological Process	GO:0008152	661	5134	2001	15774	0.330335	0.325472	0.318111	0.956473	-,106372724:up|-,106411721:up|TGA5.2,106397420:up|-,106371526:down|-,106453177:up|-,106372077:up|-,106352227:up|-,106437467:down|-,106400193:up|TT16.2,106444269:up|CHS-BN-3,106381815:up|-,106385152:down|siah1,106357118:up|-,106354696:up|-,106376325:down|-,106381301:up|-,106365226:down|-,106449323:down|-,106432008:up|-,106451605:up|-,106426657:down|-,106418420:down|-,106390458:up|-,106368090:down|…	http://amigo.geneontology.org/amigo/term/GO:0008152
negative regulation of nitrogen compound metabolic process	Biological Process	GO:0051172	2	9	2001	15774	0.0009995	0.000570559	0.319337	0.956473	-,106387454:down|-,106453192:up	http://amigo.geneontology.org/amigo/term/GO:0051172
thiamine-containing compound biosynthetic process	Biological Process	GO:0042724	2	9	2001	15774	0.0009995	0.000570559	0.319337	0.956473	-,106420920:down|-,106429799:down	http://amigo.geneontology.org/amigo/term/GO:0042724
purine nucleobase biosynthetic process	Biological Process	GO:0009113	2	9	2001	15774	0.0009995	0.000570559	0.319337	0.956473	-,106356885:up|-,106433662:up	http://amigo.geneontology.org/amigo/term/GO:0009113
Mo-molybdopterin cofactor metabolic process	Biological Process	GO:0019720	2	9	2001	15774	0.0009995	0.000570559	0.319337	0.956473	-,106371322:down|-,106447136:down	http://amigo.geneontology.org/amigo/term/GO:0019720
plastid membrane	Cellular Component	GO:0042170	2	9	2001	15774	0.0009995	0.000570559	0.319337	0.956473	ACT2,106441094:down|-,106376662:up	http://amigo.geneontology.org/amigo/term/GO:0042170
molybdopterin cofactor biosynthetic process	Biological Process	GO:0032324	2	9	2001	15774	0.0009995	0.000570559	0.319337	0.956473	-,106371322:down|-,106447136:down	http://amigo.geneontology.org/amigo/term/GO:0032324
response to sucrose	Biological Process	GO:0009744	2	9	2001	15774	0.0009995	0.000570559	0.319337	0.956473	-,106396636:up|-,106396634:up	http://amigo.geneontology.org/amigo/term/GO:0009744
Mo-molybdopterin cofactor biosynthetic process	Biological Process	GO:0006777	2	9	2001	15774	0.0009995	0.000570559	0.319337	0.956473	-,106371322:down|-,106447136:down	http://amigo.geneontology.org/amigo/term/GO:0006777
oxidoreductase activity, acting on the CH-NH group of donors, NAD or NADP as acceptor	Molecular Function	GO:0016646	2	9	2001	15774	0.0009995	0.000570559	0.319337	0.956473	-,106372121:down|-,106365527:up	http://amigo.geneontology.org/amigo/term/GO:0016646
sulfate transmembrane transporter activity	Molecular Function	GO:0015116	2	9	2001	15774	0.0009995	0.000570559	0.319337	0.956473	-,106354582:up|-,106400202:up	http://amigo.geneontology.org/amigo/term/GO:0015116
cation homeostasis	Biological Process	GO:0055080	2	9	2001	15774	0.0009995	0.000570559	0.319337	0.956473	-,106427233:down|-,106453015:up	http://amigo.geneontology.org/amigo/term/GO:0055080
chloroplast membrane	Cellular Component	GO:0031969	2	9	2001	15774	0.0009995	0.000570559	0.319337	0.956473	ACT2,106441094:down|-,106376662:up	http://amigo.geneontology.org/amigo/term/GO:0031969
ubiquinone biosynthetic process	Biological Process	GO:0006744	2	9	2001	15774	0.0009995	0.000570559	0.319337	0.956473	-,106438455:down|-,106376325:down	http://amigo.geneontology.org/amigo/term/GO:0006744
7S RNA binding	Molecular Function	GO:0008312	2	9	2001	15774	0.0009995	0.000570559	0.319337	0.956473	-,106372661:down|-,106378107:up	http://amigo.geneontology.org/amigo/term/GO:0008312
CDP-diacylglycerol metabolic process	Biological Process	GO:0046341	2	9	2001	15774	0.0009995	0.000570559	0.319337	0.956473	-,106381951:down|ACT2,106441094:down	http://amigo.geneontology.org/amigo/term/GO:0046341
negative regulation of nucleobase-containing compound metabolic process	Biological Process	GO:0045934	2	9	2001	15774	0.0009995	0.000570559	0.319337	0.956473	-,106387454:down|-,106453192:up	http://amigo.geneontology.org/amigo/term/GO:0045934
response to carbohydrate	Biological Process	GO:0009743	2	9	2001	15774	0.0009995	0.000570559	0.319337	0.956473	-,106396636:up|-,106396634:up	http://amigo.geneontology.org/amigo/term/GO:0009743
ubiquinone metabolic process	Biological Process	GO:0006743	2	9	2001	15774	0.0009995	0.000570559	0.319337	0.956473	-,106438455:down|-,106376325:down	http://amigo.geneontology.org/amigo/term/GO:0006743
lipid oxidation	Biological Process	GO:0034440	2	9	2001	15774	0.0009995	0.000570559	0.319337	0.956473	-,106414551:down|-,106398246:down	http://amigo.geneontology.org/amigo/term/GO:0034440
inorganic ion homeostasis	Biological Process	GO:0098771	2	9	2001	15774	0.0009995	0.000570559	0.319337	0.956473	-,106427233:down|-,106453015:up	http://amigo.geneontology.org/amigo/term/GO:0098771
transferase activity, transferring amino-acyl groups	Molecular Function	GO:0016755	2	9	2001	15774	0.0009995	0.000570559	0.319337	0.956473	-,106403103:down|-,106386242:down	http://amigo.geneontology.org/amigo/term/GO:0016755
prosthetic group metabolic process	Biological Process	GO:0051189	2	9	2001	15774	0.0009995	0.000570559	0.319337	0.956473	-,106371322:down|-,106447136:down	http://amigo.geneontology.org/amigo/term/GO:0051189
fatty acid catabolic process	Biological Process	GO:0009062	2	9	2001	15774	0.0009995	0.000570559	0.319337	0.956473	-,106414551:down|-,106398246:down	http://amigo.geneontology.org/amigo/term/GO:0009062
signal recognition particle	Cellular Component	GO:0048500	2	9	2001	15774	0.0009995	0.000570559	0.319337	0.956473	-,106372661:down|-,106378107:up	http://amigo.geneontology.org/amigo/term/GO:0048500
molybdopterin cofactor metabolic process	Biological Process	GO:0043545	2	9	2001	15774	0.0009995	0.000570559	0.319337	0.956473	-,106371322:down|-,106447136:down	http://amigo.geneontology.org/amigo/term/GO:0043545
fatty acid beta-oxidation	Biological Process	GO:0006635	2	9	2001	15774	0.0009995	0.000570559	0.319337	0.956473	-,106414551:down|-,106398246:down	http://amigo.geneontology.org/amigo/term/GO:0006635
fatty acid oxidation	Biological Process	GO:0019395	2	9	2001	15774	0.0009995	0.000570559	0.319337	0.956473	-,106414551:down|-,106398246:down	http://amigo.geneontology.org/amigo/term/GO:0019395
response to disaccharide	Biological Process	GO:0034285	2	9	2001	15774	0.0009995	0.000570559	0.319337	0.956473	-,106396636:up|-,106396634:up	http://amigo.geneontology.org/amigo/term/GO:0034285
fatty-acyl-CoA reductase (alcohol-forming) activity	Molecular Function	GO:0080019	2	9	2001	15774	0.0009995	0.000570559	0.319337	0.956473	-,106381301:up|-,106361224:up	http://amigo.geneontology.org/amigo/term/GO:0080019
sulfur compound transmembrane transporter activity	Molecular Function	GO:1901682	2	9	2001	15774	0.0009995	0.000570559	0.319337	0.956473	-,106354582:up|-,106400202:up	http://amigo.geneontology.org/amigo/term/GO:1901682
secondary active sulfate transmembrane transporter activity	Molecular Function	GO:0008271	2	9	2001	15774	0.0009995	0.000570559	0.319337	0.956473	-,106354582:up|-,106400202:up	http://amigo.geneontology.org/amigo/term/GO:0008271
deoxyribonucleotide metabolic process	Biological Process	GO:0009262	2	9	2001	15774	0.0009995	0.000570559	0.319337	0.956473	BNAA01G03730D,106363717:down|BNAC01G05100D,106368757:down	http://amigo.geneontology.org/amigo/term/GO:0009262
ATPase regulator activity	Molecular Function	GO:0060590	2	9	2001	15774	0.0009995	0.000570559	0.319337	0.956473	-,106387744:down|-,106445058:up	http://amigo.geneontology.org/amigo/term/GO:0060590
CDP-diacylglycerol biosynthetic process	Biological Process	GO:0016024	2	9	2001	15774	0.0009995	0.000570559	0.319337	0.956473	-,106381951:down|ACT2,106441094:down	http://amigo.geneontology.org/amigo/term/GO:0016024
L-malate dehydrogenase activity	Molecular Function	GO:0030060	2	9	2001	15774	0.0009995	0.000570559	0.319337	0.956473	-,106371018:up|-,106371017:up	http://amigo.geneontology.org/amigo/term/GO:0030060
thiamine biosynthetic process	Biological Process	GO:0009228	2	9	2001	15774	0.0009995	0.000570559	0.319337	0.956473	-,106420920:down|-,106429799:down	http://amigo.geneontology.org/amigo/term/GO:0009228
aerobic respiration	Biological Process	GO:0009060	7	44	2001	15774	0.00349825	0.0027894	0.321794	0.956473	-,106371018:up|-,106421820:up|-,106377405:up|-,106403500:up|-,106371017:up|-,106441215:up|-,106436612:down	http://amigo.geneontology.org/amigo/term/GO:0009060
guanyl nucleotide binding	Molecular Function	GO:0019001	48	353	2001	15774	0.023988	0.0223786	0.324412	0.956473	-,106368596:down|-,106362241:down|-,106425816:up|-,106391118:up|-,106370939:up|-,106421926:down|-,106451540:down|-,106380540:up|-,106444959:down|-,106409700:down|-,106389989:up|-,106375684:up|-,106426518:up|-,106428612:down|-,106402065:down|-,106345437:down|-,106362286:up|-,106432752:up|-,106435084:up|-,106441273:down|-,106446337:up|-,106370208:up|-,106450657:up|-,106405703:down|-,106402771:up|-,…	http://amigo.geneontology.org/amigo/term/GO:0019001
oxidoreduction coenzyme metabolic process	Biological Process	GO:0006733	10	66	2001	15774	0.0049975	0.0041841	0.324424	0.956473	-,106438455:down|-,106357589:up|-,106376325:down|-,106399417:up|-,106422744:down|-,106354791:up|-,106367801:up|-,106354690:down|-,106452433:up|-,106446309:up	http://amigo.geneontology.org/amigo/term/GO:0006733
lipid modification	Biological Process	GO:0030258	6	37	2001	15774	0.0029985	0.00234563	0.326335	0.956473	-,106402904:down|-,106453198:down|-,106390106:down|-,106423176:down|-,106414551:down|-,106398246:down	http://amigo.geneontology.org/amigo/term/GO:0030258
aspartate family amino acid biosynthetic process	Biological Process	GO:0009067	5	30	2001	15774	0.00249875	0.00190186	0.33022	0.956473	-,106380770:up|-,106411702:down|-,106368024:down|-,106369190:up|-,106396899:down	http://amigo.geneontology.org/amigo/term/GO:0009067
amine metabolic process	Biological Process	GO:0009308	9	59	2001	15774	0.00449775	0.00374033	0.330529	0.956473	-,106422791:up|-,106433120:up|-,106432520:down|-,106445243:down|-,106382860:up|-,106380774:up|-,106414322:down|-,106428589:down|-,106356714:up	http://amigo.geneontology.org/amigo/term/GO:0009308
DNA-dependent ATPase activity	Molecular Function	GO:0008094	3	16	2001	15774	0.00149925	0.00101433	0.331494	0.956473	-,106382431:up|-,106450521:up|-,106356751:up	http://amigo.geneontology.org/amigo/term/GO:0008094
tRNA modification	Biological Process	GO:0006400	3	16	2001	15774	0.00149925	0.00101433	0.331494	0.956473	-,106371322:down|-,106453097:up|-,106362417:up	http://amigo.geneontology.org/amigo/term/GO:0006400
phosphatidylinositol phosphorylation	Biological Process	GO:0046854	3	16	2001	15774	0.00149925	0.00101433	0.331494	0.956473	-,106453198:down|-,106390106:down|-,106423176:down	http://amigo.geneontology.org/amigo/term/GO:0046854
integral component of plasma membrane	Cellular Component	GO:0005887	3	16	2001	15774	0.00149925	0.00101433	0.331494	0.956473	SUT4-2,106346228:down|SUT1-3,106354180:up|-,106410534:up	http://amigo.geneontology.org/amigo/term/GO:0005887
lipid phosphorylation	Biological Process	GO:0046834	3	16	2001	15774	0.00149925	0.00101433	0.331494	0.956473	-,106453198:down|-,106390106:down|-,106423176:down	http://amigo.geneontology.org/amigo/term/GO:0046834
exoribonuclease activity, producing 5'-phosphomonoesters	Molecular Function	GO:0016896	3	16	2001	15774	0.00149925	0.00101433	0.331494	0.956473	-,106430762:down|-,106427348:up|-,106416607:up	http://amigo.geneontology.org/amigo/term/GO:0016896
dynein complex	Cellular Component	GO:0030286	3	16	2001	15774	0.00149925	0.00101433	0.331494	0.956473	BNAA03G07910D,106434590:up|-,106452230:down|-,106401522:down	http://amigo.geneontology.org/amigo/term/GO:0030286
exonuclease activity, active with either ribo- or deoxyribonucleic acids and producing 5'-phosphomonoesters	Molecular Function	GO:0016796	3	16	2001	15774	0.00149925	0.00101433	0.331494	0.956473	-,106430762:down|-,106427348:up|-,106416607:up	http://amigo.geneontology.org/amigo/term/GO:0016796
exoribonuclease activity	Molecular Function	GO:0004532	3	16	2001	15774	0.00149925	0.00101433	0.331494	0.956473	-,106430762:down|-,106427348:up|-,106416607:up	http://amigo.geneontology.org/amigo/term/GO:0004532
membrane lipid metabolic process	Biological Process	GO:0006643	3	16	2001	15774	0.00149925	0.00101433	0.331494	0.956473	-,106407327:down|-,106415338:down|-,106368692:down	http://amigo.geneontology.org/amigo/term/GO:0006643
oxidoreductase activity, acting on diphenols and related substances as donors, oxygen as acceptor	Molecular Function	GO:0016682	4	23	2001	15774	0.001999	0.0014581	0.332641	0.956473	-,106433618:up|-,106366938:up|-,106388251:up|-,106352817:up	http://amigo.geneontology.org/amigo/term/GO:0016682
3'-5' exonuclease activity	Molecular Function	GO:0008408	4	23	2001	15774	0.001999	0.0014581	0.332641	0.956473	-,106430762:down|-,106427348:up|-,106416607:up|orf5,1466281:up	http://amigo.geneontology.org/amigo/term/GO:0008408
uracil DNA N-glycosylase activity	Molecular Function	GO:0004844	1	3	2001	15774	0.00049975	0.000190186	0.334347	0.956473	-,106379931:down	http://amigo.geneontology.org/amigo/term/GO:0004844
chorismate mutase activity	Molecular Function	GO:0004106	1	3	2001	15774	0.00049975	0.000190186	0.334347	0.956473	-,106402493:down	http://amigo.geneontology.org/amigo/term/GO:0004106
oxidoreductase activity, acting on other nitrogenous compounds as donors, with NAD or NADP as acceptor	Molecular Function	GO:0046857	1	3	2001	15774	0.00049975	0.000190186	0.334347	0.956473	-,106353470:up	http://amigo.geneontology.org/amigo/term/GO:0046857
phosphomethylpyrimidine kinase activity	Molecular Function	GO:0008972	1	3	2001	15774	0.00049975	0.000190186	0.334347	0.956473	-,106429799:down	http://amigo.geneontology.org/amigo/term/GO:0008972
diphosphomevalonate decarboxylase activity	Molecular Function	GO:0004163	1	3	2001	15774	0.00049975	0.000190186	0.334347	0.956473	-,106411721:up	http://amigo.geneontology.org/amigo/term/GO:0004163
nitrate reductase (NADPH) activity	Molecular Function	GO:0050464	1	3	2001	15774	0.00049975	0.000190186	0.334347	0.956473	-,106353470:up	http://amigo.geneontology.org/amigo/term/GO:0050464
cellular response to abiotic stimulus	Biological Process	GO:0071214	1	3	2001	15774	0.00049975	0.000190186	0.334347	0.956473	-,106420085:down	http://amigo.geneontology.org/amigo/term/GO:0071214
molybdopterin synthase complex	Cellular Component	GO:0019008	1	3	2001	15774	0.00049975	0.000190186	0.334347	0.956473	-,106447136:down	http://amigo.geneontology.org/amigo/term/GO:0019008
monovalent inorganic cation homeostasis	Biological Process	GO:0055067	1	3	2001	15774	0.00049975	0.000190186	0.334347	0.956473	-,106453015:up	http://amigo.geneontology.org/amigo/term/GO:0055067
RNA polymerase II transcription factor binding transcription factor activity	Molecular Function	GO:0001076	1	3	2001	15774	0.00049975	0.000190186	0.334347	0.956473	-,106379203:up	http://amigo.geneontology.org/amigo/term/GO:0001076
detection of stimulus	Biological Process	GO:0051606	1	3	2001	15774	0.00049975	0.000190186	0.334347	0.956473	-,106420085:down	http://amigo.geneontology.org/amigo/term/GO:0051606
cyanate metabolic process	Biological Process	GO:0009439	1	3	2001	15774	0.00049975	0.000190186	0.334347	0.956473	-,106452899:down	http://amigo.geneontology.org/amigo/term/GO:0009439
deaminated base DNA N-glycosylase activity	Molecular Function	GO:0097506	1	3	2001	15774	0.00049975	0.000190186	0.334347	0.956473	-,106379931:down	http://amigo.geneontology.org/amigo/term/GO:0097506
aldehyde dehydrogenase [NAD(P)+] activity	Molecular Function	GO:0004030	1	3	2001	15774	0.00049975	0.000190186	0.334347	0.956473	-,106385764:down	http://amigo.geneontology.org/amigo/term/GO:0004030
rRNA (adenine) methyltransferase activity	Molecular Function	GO:0016433	1	3	2001	15774	0.00049975	0.000190186	0.334347	0.956473	-,106404480:up	http://amigo.geneontology.org/amigo/term/GO:0016433
nitrate reductase activity	Molecular Function	GO:0008940	1	3	2001	15774	0.00049975	0.000190186	0.334347	0.956473	-,106353470:up	http://amigo.geneontology.org/amigo/term/GO:0008940
regulation of cytokinesis	Biological Process	GO:0032465	1	3	2001	15774	0.00049975	0.000190186	0.334347	0.956473	-,106406717:down	http://amigo.geneontology.org/amigo/term/GO:0032465
arginine-tRNA ligase activity	Molecular Function	GO:0004814	1	3	2001	15774	0.00049975	0.000190186	0.334347	0.956473	-,106401637:down	http://amigo.geneontology.org/amigo/term/GO:0004814
mature ribosome assembly	Biological Process	GO:0042256	1	3	2001	15774	0.00049975	0.000190186	0.334347	0.956473	-,106415144:down	http://amigo.geneontology.org/amigo/term/GO:0042256
nitrate assimilation	Biological Process	GO:0042128	1	3	2001	15774	0.00049975	0.000190186	0.334347	0.956473	-,106353470:up	http://amigo.geneontology.org/amigo/term/GO:0042128
ribose phosphate diphosphokinase activity	Molecular Function	GO:0004749	1	3	2001	15774	0.00049975	0.000190186	0.334347	0.956473	-,106379176:up	http://amigo.geneontology.org/amigo/term/GO:0004749
cyanate hydratase activity	Molecular Function	GO:0008824	1	3	2001	15774	0.00049975	0.000190186	0.334347	0.956473	-,106452899:down	http://amigo.geneontology.org/amigo/term/GO:0008824
acireductone dioxygenase [iron(II)-requiring] activity	Molecular Function	GO:0010309	1	3	2001	15774	0.00049975	0.000190186	0.334347	0.956473	-,106369190:up	http://amigo.geneontology.org/amigo/term/GO:0010309
cellular response to light stimulus	Biological Process	GO:0071482	1	3	2001	15774	0.00049975	0.000190186	0.334347	0.956473	-,106420085:down	http://amigo.geneontology.org/amigo/term/GO:0071482
detection of visible light	Biological Process	GO:0009584	1	3	2001	15774	0.00049975	0.000190186	0.334347	0.956473	-,106420085:down	http://amigo.geneontology.org/amigo/term/GO:0009584
red or far-red light signaling pathway	Biological Process	GO:0010017	1	3	2001	15774	0.00049975	0.000190186	0.334347	0.956473	-,106420085:down	http://amigo.geneontology.org/amigo/term/GO:0010017
enzyme active site formation via L-cysteine persulfide	Biological Process	GO:0018192	1	3	2001	15774	0.00049975	0.000190186	0.334347	0.956473	-,106371322:down	http://amigo.geneontology.org/amigo/term/GO:0018192
nitric oxide biosynthetic process	Biological Process	GO:0006809	1	3	2001	15774	0.00049975	0.000190186	0.334347	0.956473	-,106353470:up	http://amigo.geneontology.org/amigo/term/GO:0006809
cellular response to abscisic acid stimulus	Biological Process	GO:0071215	1	3	2001	15774	0.00049975	0.000190186	0.334347	0.956473	CIPK15.1,106435465:up	http://amigo.geneontology.org/amigo/term/GO:0071215
red, far-red light phototransduction	Biological Process	GO:0009585	1	3	2001	15774	0.00049975	0.000190186	0.334347	0.956473	-,106420085:down	http://amigo.geneontology.org/amigo/term/GO:0009585
rRNA (adenine-N6,N6-)-dimethyltransferase activity	Molecular Function	GO:0000179	1	3	2001	15774	0.00049975	0.000190186	0.334347	0.956473	-,106404480:up	http://amigo.geneontology.org/amigo/term/GO:0000179
hydrolase activity, acting on carbon-nitrogen (but not peptide) bonds, in linear amidines	Molecular Function	GO:0016813	1	3	2001	15774	0.00049975	0.000190186	0.334347	0.956473	BNAC04G44790D,106384745:up	http://amigo.geneontology.org/amigo/term/GO:0016813
glutamate dehydrogenase (NAD+) activity	Molecular Function	GO:0004352	1	3	2001	15774	0.00049975	0.000190186	0.334347	0.956473	gdh2,106380505:up	http://amigo.geneontology.org/amigo/term/GO:0004352
nitrogen cycle metabolic process	Biological Process	GO:0071941	1	3	2001	15774	0.00049975	0.000190186	0.334347	0.956473	-,106353470:up	http://amigo.geneontology.org/amigo/term/GO:0071941
pyruvate, phosphate dikinase activity	Molecular Function	GO:0050242	1	3	2001	15774	0.00049975	0.000190186	0.334347	0.956473	-,106400973:down	http://amigo.geneontology.org/amigo/term/GO:0050242
D-arabinono-1,4-lactone oxidase activity	Molecular Function	GO:0003885	1	3	2001	15774	0.00049975	0.000190186	0.334347	0.956473	-,106410745:down	http://amigo.geneontology.org/amigo/term/GO:0003885
cellular response to radiation	Biological Process	GO:0071478	1	3	2001	15774	0.00049975	0.000190186	0.334347	0.956473	-,106420085:down	http://amigo.geneontology.org/amigo/term/GO:0071478
tRNA wobble position uridine thiolation	Biological Process	GO:0002143	1	3	2001	15774	0.00049975	0.000190186	0.334347	0.956473	-,106371322:down	http://amigo.geneontology.org/amigo/term/GO:0002143
DNA topoisomerase II activity	Molecular Function	GO:0061505	1	3	2001	15774	0.00049975	0.000190186	0.334347	0.956473	-,106450521:up	http://amigo.geneontology.org/amigo/term/GO:0061505
isopentenyl diphosphate biosynthetic process, mevalonate pathway	Biological Process	GO:0019287	1	3	2001	15774	0.00049975	0.000190186	0.334347	0.956473	-,106411721:up	http://amigo.geneontology.org/amigo/term/GO:0019287
DNA topoisomerase type II (ATP-hydrolyzing) activity	Molecular Function	GO:0003918	1	3	2001	15774	0.00049975	0.000190186	0.334347	0.956473	-,106450521:up	http://amigo.geneontology.org/amigo/term/GO:0003918
molybdopterin cofactor binding	Molecular Function	GO:0043546	1	3	2001	15774	0.00049975	0.000190186	0.334347	0.956473	-,106353470:up	http://amigo.geneontology.org/amigo/term/GO:0043546
amino acid salvage	Biological Process	GO:0043102	1	3	2001	15774	0.00049975	0.000190186	0.334347	0.956473	-,106369190:up	http://amigo.geneontology.org/amigo/term/GO:0043102
nicotinamide-nucleotide adenylyltransferase activity	Molecular Function	GO:0000309	1	3	2001	15774	0.00049975	0.000190186	0.334347	0.956473	-,106399417:up	http://amigo.geneontology.org/amigo/term/GO:0000309
long-chain fatty acid-CoA ligase activity	Molecular Function	GO:0004467	1	3	2001	15774	0.00049975	0.000190186	0.334347	0.956473	acs6,106372084:down	http://amigo.geneontology.org/amigo/term/GO:0004467
oxidoreductase activity, acting on the CH-OH group of donors, quinone or similar compound as acceptor	Molecular Function	GO:0016901	1	3	2001	15774	0.00049975	0.000190186	0.334347	0.956473	-,106404449:down	http://amigo.geneontology.org/amigo/term/GO:0016901
detection of external stimulus	Biological Process	GO:0009581	1	3	2001	15774	0.00049975	0.000190186	0.334347	0.956473	-,106420085:down	http://amigo.geneontology.org/amigo/term/GO:0009581
oxidoreductase activity, acting on the CH-NH2 group of donors, NAD or NADP as acceptor	Molecular Function	GO:0016639	1	3	2001	15774	0.00049975	0.000190186	0.334347	0.956473	gdh2,106380505:up	http://amigo.geneontology.org/amigo/term/GO:0016639
phosphotransferase activity, paired acceptors	Molecular Function	GO:0016781	1	3	2001	15774	0.00049975	0.000190186	0.334347	0.956473	-,106400973:down	http://amigo.geneontology.org/amigo/term/GO:0016781
3-oxoacyl-[acyl-carrier-protein] synthase activity	Molecular Function	GO:0004315	1	3	2001	15774	0.00049975	0.000190186	0.334347	0.956473	-,106435764:up	http://amigo.geneontology.org/amigo/term/GO:0004315
molybdopterin-synthase sulfurtransferase activity	Molecular Function	GO:0061604	1	3	2001	15774	0.00049975	0.000190186	0.334347	0.956473	-,106371322:down	http://amigo.geneontology.org/amigo/term/GO:0061604
detection of abiotic stimulus	Biological Process	GO:0009582	1	3	2001	15774	0.00049975	0.000190186	0.334347	0.956473	-,106420085:down	http://amigo.geneontology.org/amigo/term/GO:0009582
arginyl-tRNA aminoacylation	Biological Process	GO:0006420	1	3	2001	15774	0.00049975	0.000190186	0.334347	0.956473	-,106401637:down	http://amigo.geneontology.org/amigo/term/GO:0006420
L-methionine biosynthetic process from methylthioadenosine	Biological Process	GO:0019509	1	3	2001	15774	0.00049975	0.000190186	0.334347	0.956473	-,106369190:up	http://amigo.geneontology.org/amigo/term/GO:0019509
molybdopterin synthase activity	Molecular Function	GO:0030366	1	3	2001	15774	0.00049975	0.000190186	0.334347	0.956473	-,106447136:down	http://amigo.geneontology.org/amigo/term/GO:0030366
triose-phosphate isomerase activity	Molecular Function	GO:0004807	1	3	2001	15774	0.00049975	0.000190186	0.334347	0.956473	-,106357589:up	http://amigo.geneontology.org/amigo/term/GO:0004807
L-methionine salvage	Biological Process	GO:0071267	1	3	2001	15774	0.00049975	0.000190186	0.334347	0.956473	-,106369190:up	http://amigo.geneontology.org/amigo/term/GO:0071267
nicotinate-nucleotide adenylyltransferase activity	Molecular Function	GO:0004515	1	3	2001	15774	0.00049975	0.000190186	0.334347	0.956473	-,106399417:up	http://amigo.geneontology.org/amigo/term/GO:0004515
detection of light stimulus	Biological Process	GO:0009583	1	3	2001	15774	0.00049975	0.000190186	0.334347	0.956473	-,106420085:down	http://amigo.geneontology.org/amigo/term/GO:0009583
fatty acid ligase activity	Molecular Function	GO:0015645	1	3	2001	15774	0.00049975	0.000190186	0.334347	0.956473	acs6,106372084:down	http://amigo.geneontology.org/amigo/term/GO:0015645
phototransduction	Biological Process	GO:0007602	1	3	2001	15774	0.00049975	0.000190186	0.334347	0.956473	-,106420085:down	http://amigo.geneontology.org/amigo/term/GO:0007602
enzyme active site formation	Biological Process	GO:0018307	1	3	2001	15774	0.00049975	0.000190186	0.334347	0.956473	-,106371322:down	http://amigo.geneontology.org/amigo/term/GO:0018307
nitrate metabolic process	Biological Process	GO:0042126	1	3	2001	15774	0.00049975	0.000190186	0.334347	0.956473	-,106353470:up	http://amigo.geneontology.org/amigo/term/GO:0042126
RNA polymerase II transcription cofactor activity	Molecular Function	GO:0001104	1	3	2001	15774	0.00049975	0.000190186	0.334347	0.956473	-,106379203:up	http://amigo.geneontology.org/amigo/term/GO:0001104
nitric oxide metabolic process	Biological Process	GO:0046209	1	3	2001	15774	0.00049975	0.000190186	0.334347	0.956473	-,106353470:up	http://amigo.geneontology.org/amigo/term/GO:0046209
reactive nitrogen species metabolic process	Biological Process	GO:2001057	1	3	2001	15774	0.00049975	0.000190186	0.334347	0.956473	-,106353470:up	http://amigo.geneontology.org/amigo/term/GO:2001057
molybdopterin-synthase adenylyltransferase activity	Molecular Function	GO:0061605	1	3	2001	15774	0.00049975	0.000190186	0.334347	0.956473	-,106371322:down	http://amigo.geneontology.org/amigo/term/GO:0061605
thiamine-phosphate diphosphorylase activity	Molecular Function	GO:0004789	1	3	2001	15774	0.00049975	0.000190186	0.334347	0.956473	-,106429799:down	http://amigo.geneontology.org/amigo/term/GO:0004789
cellular response to red or far red light	Biological Process	GO:0071489	1	3	2001	15774	0.00049975	0.000190186	0.334347	0.956473	-,106420085:down	http://amigo.geneontology.org/amigo/term/GO:0071489
RNA biosynthetic process	Biological Process	GO:0032774	147	1120	2001	15774	0.0734633	0.0710029	0.337158	0.960503	TGA5.2,106397420:up|-,106348025:down|NAC485,106445838:down|-,106426670:down|-,106437467:down|-,106394289:up|-,106409224:down|TT16.2,106444269:up|-,106361331:up|-,106385152:down|-,106373171:up|-,106366064:up|-,106357317:up|-,106418874:down|-,106362169:down|FLC.C9-a,106358318:down|-,106446012:up|-,106367600:up|-,106365226:down|-,106424546:up|-,106432008:up|-,106411084:down|-,106348864:up|-,10642741…	http://amigo.geneontology.org/amigo/term/GO:0032774
transcription, DNA-templated	Biological Process	GO:0006351	147	1120	2001	15774	0.0734633	0.0710029	0.337158	0.960503	TGA5.2,106397420:up|-,106348025:down|NAC485,106445838:down|-,106426670:down|-,106437467:down|-,106394289:up|-,106409224:down|TT16.2,106444269:up|-,106361331:up|-,106385152:down|-,106373171:up|-,106366064:up|-,106357317:up|-,106418874:down|-,106362169:down|FLC.C9-a,106358318:down|-,106446012:up|-,106367600:up|-,106365226:down|-,106424546:up|-,106432008:up|-,106411084:down|-,106348864:up|-,10642741…	http://amigo.geneontology.org/amigo/term/GO:0006351
nucleic acid-templated transcription	Biological Process	GO:0097659	147	1120	2001	15774	0.0734633	0.0710029	0.337158	0.960503	TGA5.2,106397420:up|-,106348025:down|NAC485,106445838:down|-,106426670:down|-,106437467:down|-,106394289:up|-,106409224:down|TT16.2,106444269:up|-,106361331:up|-,106385152:down|-,106373171:up|-,106366064:up|-,106357317:up|-,106418874:down|-,106362169:down|FLC.C9-a,106358318:down|-,106446012:up|-,106367600:up|-,106365226:down|-,106424546:up|-,106432008:up|-,106411084:down|-,106348864:up|-,10642741…	http://amigo.geneontology.org/amigo/term/GO:0097659
organonitrogen compound biosynthetic process	Biological Process	GO:1901566	52	386	2001	15774	0.025987	0.0244706	0.341712	0.970091	-,106411793:down|-,106389339:up|-,106366051:up|-,106380774:up|atp9,4237875:up|-,106447111:down|-,106398926:down|-,106388817:up|-,106433120:up|-,106354789:up|-,106439886:up|-,106432520:down|-,106444997:up|-,106433662:up|-,106399417:up|-,106429799:down|-,106354690:down|-,106356885:up|atp6,4237874:up|-,106365527:up|-,106402493:down|-,106451021:down|-,106371322:down|-,106401135:up|-,106354395:up|-,10…	http://amigo.geneontology.org/amigo/term/GO:1901566
cysteine-type peptidase activity	Molecular Function	GO:0008234	7	45	2001	15774	0.00349825	0.0028528	0.343357	0.970091	-,106414949:down|-,106447662:down|-,106454519:up|-,106400454:down|-,106368420:up|-,106410239:down|-,106397618:down	http://amigo.geneontology.org/amigo/term/GO:0008234
peptidase regulator activity	Molecular Function	GO:0061134	7	45	2001	15774	0.00349825	0.0028528	0.343357	0.970091	-,106399436:up|-,106450069:down|-,106376834:down|BNAA07G37080D,106414040:down|-,106407373:up|-,106442550:up|-,106417991:down	http://amigo.geneontology.org/amigo/term/GO:0061134
peptidase inhibitor activity	Molecular Function	GO:0030414	7	45	2001	15774	0.00349825	0.0028528	0.343357	0.970091	-,106399436:up|-,106450069:down|-,106376834:down|BNAA07G37080D,106414040:down|-,106407373:up|-,106442550:up|-,106417991:down	http://amigo.geneontology.org/amigo/term/GO:0030414
endopeptidase regulator activity	Molecular Function	GO:0061135	7	45	2001	15774	0.00349825	0.0028528	0.343357	0.970091	-,106399436:up|-,106450069:down|-,106376834:down|BNAA07G37080D,106414040:down|-,106407373:up|-,106442550:up|-,106417991:down	http://amigo.geneontology.org/amigo/term/GO:0061135
endopeptidase inhibitor activity	Molecular Function	GO:0004866	7	45	2001	15774	0.00349825	0.0028528	0.343357	0.970091	-,106399436:up|-,106450069:down|-,106376834:down|BNAA07G37080D,106414040:down|-,106407373:up|-,106442550:up|-,106417991:down	http://amigo.geneontology.org/amigo/term/GO:0004866
organic substance biosynthetic process	Biological Process	GO:1901576	343	2653	2001	15774	0.171414	0.168188	0.349963	0.982935	BNAA02G24030D,106379612:up|-,106411721:up|TGA5.2,106397420:up|-,106372077:up|NAC485,106445838:down|-,106352227:up|-,106416280:down|-,106437467:down|PDS,106439724:up|-,106400193:up|-,106409224:down|TT16.2,106444269:up|-,106361331:up|-,106385152:down|-,106354696:up|-,106376325:down|-,106418874:down|-,106433662:up|-,106399417:up|-,106443293:down|FLC.C9-a,106358318:down|-,106375222:up|-,106365226:dow…	http://amigo.geneontology.org/amigo/term/GO:1901576
manganese ion binding	Molecular Function	GO:0030145	6	38	2001	15774	0.0029985	0.00240903	0.350019	0.982935	-,106411255:up|GER1,106354228:up|-,106453148:up|-,106427908:up|-,106362363:up|-,106371719:up	http://amigo.geneontology.org/amigo/term/GO:0030145
phosphatidylinositol metabolic process	Biological Process	GO:0046488	6	38	2001	15774	0.0029985	0.00240903	0.350019	0.982935	-,106401488:up|-,106402904:down|-,106415338:down|-,106453198:down|-,106390106:down|-,106423176:down	http://amigo.geneontology.org/amigo/term/GO:0046488
RNA catabolic process	Biological Process	GO:0006401	6	38	2001	15774	0.0029985	0.00240903	0.350019	0.982935	-,106430762:down|-,106427348:up|-,106391190:up|-,106435838:up|-,106416607:up|-,106365347:down	http://amigo.geneontology.org/amigo/term/GO:0006401
coenzyme metabolic process	Biological Process	GO:0006732	19	135	2001	15774	0.00949525	0.00855839	0.350296	0.982935	-,106438455:down|-,106371322:down|-,106411793:down|-,106357589:up|-,106411721:up|-,106372077:up|-,106422744:down|-,106451560:down|-,106452433:up|-,106425970:down|-,106376325:down|-,106399417:up|-,106354791:up|-,106367801:up|-,106433826:down|-,106447136:down|-,106354690:down|-,106365527:up|-,106446309:up	http://amigo.geneontology.org/amigo/term/GO:0006732
coenzyme biosynthetic process	Biological Process	GO:0009108	11	75	2001	15774	0.00549725	0.00475466	0.351805	0.984478	-,106438455:down|-,106371322:down|-,106411793:down|-,106376325:down|-,106399417:up|-,106372077:up|-,106354690:down|-,106433826:down|-,106451560:down|-,106447136:down|-,106365527:up	http://amigo.geneontology.org/amigo/term/GO:0009108
photosystem I	Cellular Component	GO:0009522	11	75	2001	15774	0.00549725	0.00475466	0.351805	0.984478	-,106357831:down|-,106439795:down|-,106421061:down|-,106430356:down|-,106399822:down|-,106428876:down|-,106401741:down|-,106447496:down|-,106428875:down|-,106426758:down|-,106367276:down	http://amigo.geneontology.org/amigo/term/GO:0009522
rRNA metabolic process	Biological Process	GO:0016072	5	31	2001	15774	0.00249875	0.00196526	0.356705	0.988819	-,106414972:up|-,106453097:up|-,106447649:up|-,106362417:up|-,106427723:up	http://amigo.geneontology.org/amigo/term/GO:0016072
rRNA processing	Biological Process	GO:0006364	5	31	2001	15774	0.00249875	0.00196526	0.356705	0.988819	-,106414972:up|-,106453097:up|-,106447649:up|-,106362417:up|-,106427723:up	http://amigo.geneontology.org/amigo/term/GO:0006364
chromatin assembly	Biological Process	GO:0031497	8	53	2001	15774	0.003998	0.00335996	0.356908	0.988819	-,106347525:up|-,106441121:down|-,106444446:up|-,106366424:up|-,106346382:down|-,106385401:down|-,106352951:up|-,106438345:up	http://amigo.geneontology.org/amigo/term/GO:0031497
nucleosome organization	Biological Process	GO:0034728	8	53	2001	15774	0.003998	0.00335996	0.356908	0.988819	-,106347525:up|-,106441121:down|-,106444446:up|-,106366424:up|-,106346382:down|-,106385401:down|-,106352951:up|-,106438345:up	http://amigo.geneontology.org/amigo/term/GO:0034728
nucleosome assembly	Biological Process	GO:0006334	8	53	2001	15774	0.003998	0.00335996	0.356908	0.988819	-,106347525:up|-,106441121:down|-,106444446:up|-,106366424:up|-,106346382:down|-,106385401:down|-,106352951:up|-,106438345:up	http://amigo.geneontology.org/amigo/term/GO:0006334
organophosphate biosynthetic process	Biological Process	GO:0090407	28	204	2001	15774	0.013993	0.0129327	0.357233	0.988819	-,106371322:down|-,106389339:up|-,106418420:down|-,106411721:up|-,106366051:up|-,106379176:up|-,106381951:down|-,106415338:down|atp9,4237875:up|-,106360908:up|-,106398926:down|-,106407327:down|-,106401488:up|-,106451348:down|-,106439886:up|-,106354789:up|-,106433662:up|-,106399417:up|-,106450944:down|-,106422246:down|-,106439693:down|-,106416365:up|ACT2,106441094:down|-,106354690:down|-,106433826…	http://amigo.geneontology.org/amigo/term/GO:0090407
binding	Molecular Function	GO:0005488	877	6851	2001	15774	0.438281	0.434322	0.359849	0.988819	-,106364585:down|-,106372724:up|-,106411721:up|-,106417940:down|TGA5.2,106397420:up|-,106346382:down|-,106415730:up|-,106377804:up|-,106437467:down|-,106410659:down|-,106400563:down|TT16.2,106444269:up|-,106444936:down|-,106385152:down|siah1,106357118:up|DFR,106447075:down|MAPKKK20.1,106394457:down|-,106371719:up|-,106380672:down|-,106365226:down|-,106449323:down|-,106435084:up|-,106432008:up|-,1…	http://amigo.geneontology.org/amigo/term/GO:0005488
organophosphate metabolic process	Biological Process	GO:0019637	47	350	2001	15774	0.0234883	0.0221884	0.360099	0.988819	-,106453198:down|-,106389339:up|nad5,4237891:up|-,106411721:up|-,106422744:down|-,106366051:up|-,106451607:down|-,106379176:up|-,106381951:down|-,106415338:down|atp9,4237875:up|-,106390106:down|BNAC08G13420D,106358328:up|-,106452433:up|-,106423176:down|-,106398926:down|-,106407327:down|-,106402904:down|-,106354789:up|-,106439886:up|BNAA01G03730D,106363717:down|-,106433662:up|-,106399417:up|-,1064…	http://amigo.geneontology.org/amigo/term/GO:0019637
cellular nitrogen compound biosynthetic process	Biological Process	GO:0044271	180	1384	2001	15774	0.089955	0.0877393	0.36681	0.988819	TGA5.2,106397420:up|-,106348025:down|NAC485,106445838:down|-,106426670:down|-,106437467:down|atp9,4237875:up|-,106394289:up|-,106409224:down|TT16.2,106444269:up|-,106361331:up|-,106385152:down|-,106373171:up|-,106366064:up|-,106357317:up|-,106418874:down|-,106433662:up|-,106399417:up|-,106362169:down|FLC.C9-a,106358318:down|-,106446012:up|-,106367600:up|-,106365226:down|-,106424546:up|atp6,423787…	http://amigo.geneontology.org/amigo/term/GO:0044271
homeostatic process	Biological Process	GO:0042592	31	228	2001	15774	0.0154923	0.0144542	0.367757	0.988819	-,106392101:down|-,106377590:down|-,106449850:down|-,106352879:down|-,106441099:up|-,106352037:down|-,106406568:down|-,106426240:down|-,106415370:up|-,106397319:up|-,106385780:up|-,106401378:down|-,106413769:up|-,106370090:down|-,106436557:down|-,106406205:down|-,106435142:down|-,106435253:down|-,106357486:down|-,106413660:down|-,106356879:down|-,106388012:down|-,106371070:down|-,106357993:up|-,1…	http://amigo.geneontology.org/amigo/term/GO:0042592
organic substance catabolic process	Biological Process	GO:1901575	65	490	2001	15774	0.0324838	0.0310638	0.367983	0.988819	-,106345232:down|PAL1-2,106388514:down|pdh,106397131:up|PDH,106411198:up|-,106361318:up|-,106382810:down|-,106440574:up|-,106393609:up|bmy,106450573:down|-,106398246:down|-,106399430:up|-,106374092:up|siah1,106357118:up|BNAA01G03730D,106363717:down|-,106397782:up|-,106390192:down|-,106399823:down|-,106397849:down|-,106410328:up|-,106366185:up|-,106451605:up|-,106357589:up|-,106416607:up|-,1064210…	http://amigo.geneontology.org/amigo/term/GO:1901575
secretion by cell	Biological Process	GO:0032940	3	17	2001	15774	0.00149925	0.00107772	0.368183	0.988819	-,106354731:down|-,106345659:up|-,106360303:up	http://amigo.geneontology.org/amigo/term/GO:0032940
signaling receptor activity	Molecular Function	GO:0038023	3	17	2001	15774	0.00149925	0.00107772	0.368183	0.988819	-,106410498:down|-,106420085:down|-,106369339:down	http://amigo.geneontology.org/amigo/term/GO:0038023
malate metabolic process	Biological Process	GO:0006108	3	17	2001	15774	0.00149925	0.00107772	0.368183	0.988819	-,106371018:up|-,106383016:up|-,106371017:up	http://amigo.geneontology.org/amigo/term/GO:0006108
malate dehydrogenase activity	Molecular Function	GO:0016615	3	17	2001	15774	0.00149925	0.00107772	0.368183	0.988819	-,106371018:up|-,106383016:up|-,106371017:up	http://amigo.geneontology.org/amigo/term/GO:0016615
hormone biosynthetic process	Biological Process	GO:0042446	2	10	2001	15774	0.0009995	0.000633955	0.36828	0.988819	-,106422791:up|-,106356714:up	http://amigo.geneontology.org/amigo/term/GO:0042446
negative regulation of macromolecule biosynthetic process	Biological Process	GO:0010558	2	10	2001	15774	0.0009995	0.000633955	0.36828	0.988819	-,106387454:down|-,106453192:up	http://amigo.geneontology.org/amigo/term/GO:0010558
benzene-containing compound metabolic process	Biological Process	GO:0042537	2	10	2001	15774	0.0009995	0.000633955	0.36828	0.988819	PAL1-2,106388514:down|PAL-BN-1,106391500:down	http://amigo.geneontology.org/amigo/term/GO:0042537
protein maturation by iron-sulfur cluster transfer	Biological Process	GO:0097428	2	10	2001	15774	0.0009995	0.000633955	0.36828	0.988819	-,106444248:down|-,106433864:up	http://amigo.geneontology.org/amigo/term/GO:0097428
DNA recombination	Biological Process	GO:0006310	2	10	2001	15774	0.0009995	0.000633955	0.36828	0.988819	-,106382431:up|-,106356751:up	http://amigo.geneontology.org/amigo/term/GO:0006310
aromatic amino acid family catabolic process	Biological Process	GO:0009074	2	10	2001	15774	0.0009995	0.000633955	0.36828	0.988819	PAL1-2,106388514:down|PAL-BN-1,106391500:down	http://amigo.geneontology.org/amigo/term/GO:0009074
ketone biosynthetic process	Biological Process	GO:0042181	2	10	2001	15774	0.0009995	0.000633955	0.36828	0.988819	-,106438455:down|-,106376325:down	http://amigo.geneontology.org/amigo/term/GO:0042181
chlorophyll biosynthetic process	Biological Process	GO:0015995	2	10	2001	15774	0.0009995	0.000633955	0.36828	0.988819	-,106354395:up|-,106429936:up	http://amigo.geneontology.org/amigo/term/GO:0015995
quinone metabolic process	Biological Process	GO:1901661	2	10	2001	15774	0.0009995	0.000633955	0.36828	0.988819	-,106438455:down|-,106376325:down	http://amigo.geneontology.org/amigo/term/GO:1901661
negative regulation of cellular macromolecule biosynthetic process	Biological Process	GO:2000113	2	10	2001	15774	0.0009995	0.000633955	0.36828	0.988819	-,106387454:down|-,106453192:up	http://amigo.geneontology.org/amigo/term/GO:2000113
erythrose 4-phosphate/phosphoenolpyruvate family amino acid metabolic process	Biological Process	GO:1902221	2	10	2001	15774	0.0009995	0.000633955	0.36828	0.988819	PAL1-2,106388514:down|PAL-BN-1,106391500:down	http://amigo.geneontology.org/amigo/term/GO:1902221
cytokinin biosynthetic process	Biological Process	GO:0009691	2	10	2001	15774	0.0009995	0.000633955	0.36828	0.988819	-,106422791:up|-,106356714:up	http://amigo.geneontology.org/amigo/term/GO:0009691
thiamine-containing compound metabolic process	Biological Process	GO:0042723	2	10	2001	15774	0.0009995	0.000633955	0.36828	0.988819	-,106420920:down|-,106429799:down	http://amigo.geneontology.org/amigo/term/GO:0042723
L-phenylalanine metabolic process	Biological Process	GO:0006558	2	10	2001	15774	0.0009995	0.000633955	0.36828	0.988819	PAL1-2,106388514:down|PAL-BN-1,106391500:down	http://amigo.geneontology.org/amigo/term/GO:0006558
thiamine metabolic process	Biological Process	GO:0006772	2	10	2001	15774	0.0009995	0.000633955	0.36828	0.988819	-,106420920:down|-,106429799:down	http://amigo.geneontology.org/amigo/term/GO:0006772
quinone biosynthetic process	Biological Process	GO:1901663	2	10	2001	15774	0.0009995	0.000633955	0.36828	0.988819	-,106438455:down|-,106376325:down	http://amigo.geneontology.org/amigo/term/GO:1901663
cell redox homeostasis	Biological Process	GO:0045454	29	213	2001	15774	0.0144928	0.0135032	0.370937	0.992183	-,106392101:down|-,106377590:down|-,106449850:down|-,106352879:down|-,106441099:up|-,106352037:down|-,106406568:down|-,106426240:down|-,106415370:up|-,106397319:up|-,106385780:up|-,106401378:down|-,106413769:up|-,106370090:down|-,106436557:down|-,106406205:down|-,106435142:down|-,106435253:down|-,106357486:down|-,106413660:down|-,106356879:down|-,106388012:down|-,106371070:down|-,106357993:up|-,1…	http://amigo.geneontology.org/amigo/term/GO:0045454
anion transport	Biological Process	GO:0006820	6	39	2001	15774	0.0029985	0.00247242	0.373834	0.992183	-,106451607:down|-,106450979:down|-,106409120:up|BNAC08G13420D,106358328:up|-,106351468:up|-,106451605:up	http://amigo.geneontology.org/amigo/term/GO:0006820
vacuole	Cellular Component	GO:0005773	8	54	2001	15774	0.003998	0.00342335	0.377094	0.992183	-,106347525:up|-,106434293:up|-,106441121:down|-,106346382:down|-,106453015:up|-,106385401:down|-,106438345:up|-,106382674:down	http://amigo.geneontology.org/amigo/term/GO:0005773
hydrolase activity, acting on acid anhydrides, in phosphorus-containing anhydrides	Molecular Function	GO:0016818	45	337	2001	15774	0.0224888	0.0213643	0.379227	0.992183	-,106346649:down|-,106425816:up|-,106399836:up|-,106382431:up|-,106370939:up|-,106380540:up|-,106389989:up|-,106375931:down|-,106398926:down|-,106375684:up|-,106450521:up|-,106400739:down|-,106376913:down|-,106366482:up|-,106402065:down|-,106410625:up|-,106449323:down|-,106426751:up|-,106433863:up|-,106446337:up|-,106352890:up|-,106370208:up|-,106426657:down|-,106438830:up|-,106415485:up|-,106372…	http://amigo.geneontology.org/amigo/term/GO:0016818
pyrophosphatase activity	Molecular Function	GO:0016462	45	337	2001	15774	0.0224888	0.0213643	0.379227	0.992183	-,106346649:down|-,106425816:up|-,106399836:up|-,106382431:up|-,106370939:up|-,106380540:up|-,106389989:up|-,106375931:down|-,106398926:down|-,106375684:up|-,106450521:up|-,106400739:down|-,106376913:down|-,106366482:up|-,106402065:down|-,106410625:up|-,106449323:down|-,106426751:up|-,106433863:up|-,106446337:up|-,106352890:up|-,106370208:up|-,106426657:down|-,106438830:up|-,106415485:up|-,106372…	http://amigo.geneontology.org/amigo/term/GO:0016462
divalent inorganic cation transmembrane transporter activity	Molecular Function	GO:0072509	5	32	2001	15774	0.00249875	0.00202865	0.383258	0.992183	-,106418106:up|-,106396742:down|-,106406019:down|-,106376913:down|-,106447963:down	http://amigo.geneontology.org/amigo/term/GO:0072509
aspartate family amino acid metabolic process	Biological Process	GO:0009066	5	32	2001	15774	0.00249875	0.00202865	0.383258	0.992183	-,106380770:up|-,106411702:down|-,106368024:down|-,106369190:up|-,106396899:down	http://amigo.geneontology.org/amigo/term/GO:0009066
mRNA catabolic process	Biological Process	GO:0006402	5	32	2001	15774	0.00249875	0.00202865	0.383258	0.992183	-,106430762:down|-,106427348:up|-,106391190:up|-,106416607:up|-,106365347:down	http://amigo.geneontology.org/amigo/term/GO:0006402
DNA conformation change	Biological Process	GO:0071103	9	62	2001	15774	0.00449775	0.00393052	0.386995	0.992183	-,106450521:up|-,106347525:up|-,106441121:down|-,106444446:up|-,106366424:up|-,106346382:down|-,106385401:down|-,106352951:up|-,106438345:up	http://amigo.geneontology.org/amigo/term/GO:0071103
respiratory chain	Cellular Component	GO:0070469	9	62	2001	15774	0.00449775	0.00393052	0.386995	0.992183	-,106449626:down|-,106433618:up|nad5,4237891:up|-,106429776:down|-,106366938:up|-,106388251:up|-,106397550:up|nad3,4237970:up|-,106352817:up	http://amigo.geneontology.org/amigo/term/GO:0070469
aromatic compound catabolic process	Biological Process	GO:0019439	12	85	2001	15774	0.005997	0.00538861	0.392678	0.992183	-,106430762:down|-,106450521:up|-,106374092:up|-,106391190:up|-,106435838:up|-,106416607:up|PAL1-2,106388514:down|BNAA01G03730D,106363717:down|PAL-BN-1,106391500:down|-,106427348:up|-,106365347:down|BNAC01G05100D,106368757:down	http://amigo.geneontology.org/amigo/term/GO:0019439
microtubule-based process	Biological Process	GO:0007017	12	85	2001	15774	0.005997	0.00538861	0.392678	0.992183	-,106385711:down|-,106375684:up|BNAA03G07910D,106434590:up|-,106420822:up|-,106452230:down|-,106425816:up|-,106401522:down|-,106380737:down|-,106380451:up|-,106438492:up|-,106438506:down|-,106425817:down	http://amigo.geneontology.org/amigo/term/GO:0007017
carboxylic acid transport	Biological Process	GO:0046942	4	25	2001	15774	0.001999	0.00158489	0.393464	0.992183	-,106451607:down|-,106409120:up|BNAC08G13420D,106358328:up|-,106451605:up	http://amigo.geneontology.org/amigo/term/GO:0046942
organic acid transport	Biological Process	GO:0015849	4	25	2001	15774	0.001999	0.00158489	0.393464	0.992183	-,106451607:down|-,106409120:up|BNAC08G13420D,106358328:up|-,106451605:up	http://amigo.geneontology.org/amigo/term/GO:0015849
organic anion transport	Biological Process	GO:0015711	4	25	2001	15774	0.001999	0.00158489	0.393464	0.992183	-,106451607:down|-,106409120:up|BNAC08G13420D,106358328:up|-,106451605:up	http://amigo.geneontology.org/amigo/term/GO:0015711
oxidoreductase activity, acting on diphenols and related substances as donors	Molecular Function	GO:0016679	6	40	2001	15774	0.0029985	0.00253582	0.397687	0.992183	-,106389955:up|-,106401343:up|-,106433618:up|-,106366938:up|-,106388251:up|-,106352817:up	http://amigo.geneontology.org/amigo/term/GO:0016679
cytoskeletal part	Cellular Component	GO:0044430	13	93	2001	15774	0.00649675	0.00589578	0.398962	0.992183	-,106385711:down|-,106375684:up|BNAA03G07910D,106434590:up|-,106420822:up|-,106452230:down|-,106425816:up|-,106401522:down|-,106413989:down|-,106380737:down|-,106380451:up|-,106438492:up|-,106438506:down|-,106425817:down	http://amigo.geneontology.org/amigo/term/GO:0044430
hydrolase activity, acting on acid anhydrides	Molecular Function	GO:0016817	47	355	2001	15774	0.0234883	0.0225054	0.399518	0.992183	-,106346649:down|-,106425816:up|-,106399836:up|-,106382431:up|-,106370939:up|-,106380540:up|-,106389989:up|-,106375931:down|-,106398926:down|-,106375684:up|-,106450521:up|-,106400739:down|-,106376913:down|-,106366482:up|-,106402065:down|orfB,4237942:up|-,106410625:up|-,106449323:down|-,106426751:up|-,106433863:up|-,106446337:up|-,106352890:up|-,106370208:up|-,106426657:down|-,106438830:up|-,10641…	http://amigo.geneontology.org/amigo/term/GO:0016817
phosphate-containing compound metabolic process	Biological Process	GO:0006796	60	456	2001	15774	0.029985	0.0289083	0.400532	0.992183	-,106375220:up|AGL20,106438253:up|-,106453198:down|-,106389339:up|nad5,4237891:up|-,106425753:down|-,106411721:up|-,106422744:down|-,106366051:up|-,106431084:down|-,106451607:down|-,106379176:up|-,106360130:up|-,106381951:down|-,106415338:down|atp9,4237875:up|-,106390106:down|-,106357060:up|BNAC08G13420D,106358328:up|-,106452433:up|-,106423176:down|TT16.2,106444269:up|-,106361331:up|-,106398926:d…	http://amigo.geneontology.org/amigo/term/GO:0006796
N,N-dimethylaniline monooxygenase activity	Molecular Function	GO:0004499	3	18	2001	15774	0.00149925	0.00114112	0.404491	0.992183	-,106412148:down|-,106401115:down|-,106415065:up	http://amigo.geneontology.org/amigo/term/GO:0004499
acylglycerol O-acyltransferase activity	Molecular Function	GO:0016411	3	18	2001	15774	0.00149925	0.00114112	0.404491	0.992183	-,106409369:up|ACT2,106441094:down|-,106391377:up	http://amigo.geneontology.org/amigo/term/GO:0016411
pyridine-containing compound biosynthetic process	Biological Process	GO:0072525	3	18	2001	15774	0.00149925	0.00114112	0.404491	0.992183	-,106354690:down|-,106433826:down|-,106399417:up	http://amigo.geneontology.org/amigo/term/GO:0072525
pyridine-containing compound metabolic process	Biological Process	GO:0072524	9	63	2001	15774	0.00449775	0.00399391	0.405976	0.992183	-,106357589:up|-,106399417:up|-,106422744:down|-,106354791:up|-,106367801:up|-,106433826:down|-,106354690:down|-,106452433:up|-,106446309:up	http://amigo.geneontology.org/amigo/term/GO:0072524
vacuolar membrane	Cellular Component	GO:0005774	7	48	2001	15774	0.00349825	0.00304298	0.408741	0.992183	-,106385401:down|-,106453015:up|-,106347525:up|-,106434293:up|-,106441121:down|-,106346382:down|-,106438345:up	http://amigo.geneontology.org/amigo/term/GO:0005774
vacuolar part	Cellular Component	GO:0044437	7	48	2001	15774	0.00349825	0.00304298	0.408741	0.992183	-,106385401:down|-,106453015:up|-,106347525:up|-,106434293:up|-,106441121:down|-,106346382:down|-,106438345:up	http://amigo.geneontology.org/amigo/term/GO:0044437
protein phosphorylation	Biological Process	GO:0006468	12	86	2001	15774	0.005997	0.00545201	0.408908	0.992183	-,106375220:up|-,106366064:up|AGL20,106438253:up|-,106425753:down|FLC.A2,106383096:down|-,106431084:down|-,106451573:up|-,106360130:up|FLC.C9-a,106358318:down|-,106357060:up|TT16.2,106444269:up|-,106361331:up	http://amigo.geneontology.org/amigo/term/GO:0006468
mitochondrial outer membrane	Cellular Component	GO:0005741	5	33	2001	15774	0.00249875	0.00209205	0.409756	0.992183	-,106408968:up|-,106367187:up|-,106424745:up|-,106452659:up|-,106389245:up	http://amigo.geneontology.org/amigo/term/GO:0005741
plasma membrane part	Cellular Component	GO:0044459	5	33	2001	15774	0.00249875	0.00209205	0.409756	0.992183	-,106421190:down|SUT4-2,106346228:down|-,106436799:up|SUT1-3,106354180:up|-,106410534:up	http://amigo.geneontology.org/amigo/term/GO:0044459
regulation of biological quality	Biological Process	GO:0065008	37	279	2001	15774	0.0184908	0.0176873	0.412208	0.992183	-,106392101:down|-,106377590:down|-,106352879:down|-,106441099:up|-,106352037:down|-,106413989:down|-,106426240:down|-,106423409:up|-,106397319:up|-,106385780:up|-,106435142:down|-,106413660:down|-,106388012:down|-,106357993:up|-,106370498:up|-,106427233:down|-,106422791:up|-,106449850:down|-,106406568:down|-,106361805:down|-,106415370:up|-,106401378:down|-,106436557:down|-,106370090:down|-,10641…	http://amigo.geneontology.org/amigo/term/GO:0065008
thylakoid	Cellular Component	GO:0009579	26	194	2001	15774	0.0129935	0.0122987	0.413508	0.992183	-,106439795:down|-,106440261:up|-,106421061:down|-,106346382:down|-,106430356:down|-,106357671:down|-,106443682:down|-,106401741:down|-,106389955:up|-,106428875:down|-,106345742:down|-,106357831:down|-,106347525:up|-,106441121:down|-,106399822:down|-,106428876:down|-,106385401:down|-,106401343:up|-,106380909:down|-,106438326:down|-,106447496:down|-,106405527:down|-,106398836:down|-,106438345:up|-…	http://amigo.geneontology.org/amigo/term/GO:0009579
aromatic compound biosynthetic process	Biological Process	GO:0019438	177	1372	2001	15774	0.0884558	0.0869786	0.414176	0.992183	TGA5.2,106397420:up|-,106348025:down|NAC485,106445838:down|-,106426670:down|-,106437467:down|atp9,4237875:up|-,106394289:up|-,106409224:down|TT16.2,106444269:up|-,106361331:up|-,106385152:down|-,106373171:up|-,106366064:up|-,106357317:up|-,106418874:down|-,106433662:up|-,106399417:up|-,106362169:down|FLC.C9-a,106358318:down|-,106446012:up|-,106367600:up|-,106365226:down|-,106424546:up|atp6,423787…	http://amigo.geneontology.org/amigo/term/GO:0019438
cellular homeostasis	Biological Process	GO:0019725	30	225	2001	15774	0.0149925	0.014264	0.414243	0.992183	-,106392101:down|-,106377590:down|-,106449850:down|-,106352879:down|-,106441099:up|-,106352037:down|-,106406568:down|-,106426240:down|-,106415370:up|-,106397319:up|-,106385780:up|-,106401378:down|-,106413769:up|-,106370090:down|-,106436557:down|-,106406205:down|-,106435142:down|-,106435253:down|-,106357486:down|-,106413660:down|-,106356879:down|-,106388012:down|-,106371070:down|-,106357993:up|-,1…	http://amigo.geneontology.org/amigo/term/GO:0019725
purine nucleobase metabolic process	Biological Process	GO:0006144	2	11	2001	15774	0.0009995	0.00069735	0.415764	0.992183	-,106356885:up|-,106433662:up	http://amigo.geneontology.org/amigo/term/GO:0006144
cellular lipid catabolic process	Biological Process	GO:0044242	2	11	2001	15774	0.0009995	0.00069735	0.415764	0.992183	-,106414551:down|-,106398246:down	http://amigo.geneontology.org/amigo/term/GO:0044242
DNA catabolic process	Biological Process	GO:0006308	2	11	2001	15774	0.0009995	0.00069735	0.415764	0.992183	-,106450521:up|-,106374092:up	http://amigo.geneontology.org/amigo/term/GO:0006308
catalase activity	Molecular Function	GO:0004096	2	11	2001	15774	0.0009995	0.00069735	0.415764	0.992183	-,106407811:up|-,106440736:up	http://amigo.geneontology.org/amigo/term/GO:0004096
prenyltransferase activity	Molecular Function	GO:0004659	2	11	2001	15774	0.0009995	0.00069735	0.415764	0.992183	-,106438455:down|-,106376325:down	http://amigo.geneontology.org/amigo/term/GO:0004659
ion homeostasis	Biological Process	GO:0050801	2	11	2001	15774	0.0009995	0.00069735	0.415764	0.992183	-,106427233:down|-,106453015:up	http://amigo.geneontology.org/amigo/term/GO:0050801
protein-DNA complex subunit organization	Biological Process	GO:0071824	8	56	2001	15774	0.003998	0.00355015	0.417608	0.992183	-,106347525:up|-,106441121:down|-,106444446:up|-,106366424:up|-,106346382:down|-,106385401:down|-,106352951:up|-,106438345:up	http://amigo.geneontology.org/amigo/term/GO:0071824
protein-DNA complex assembly	Biological Process	GO:0065004	8	56	2001	15774	0.003998	0.00355015	0.417608	0.992183	-,106347525:up|-,106441121:down|-,106444446:up|-,106366424:up|-,106346382:down|-,106385401:down|-,106352951:up|-,106438345:up	http://amigo.geneontology.org/amigo/term/GO:0065004
organic cyclic compound biosynthetic process	Biological Process	GO:1901362	183	1420	2001	15774	0.0914543	0.0900216	0.41839	0.992183	-,106411721:up|TGA5.2,106397420:up|-,106348025:down|NAC485,106445838:down|-,106426670:down|-,106437467:down|atp9,4237875:up|-,106394289:up|-,106409224:down|TT16.2,106444269:up|-,106361331:up|-,106385152:down|-,106373171:up|-,106366064:up|-,106357317:up|-,106418874:down|-,106433662:up|-,106399417:up|-,106362169:down|FLC.C9-a,106358318:down|-,106446012:up|-,106367600:up|-,106365226:down|-,106424546…	http://amigo.geneontology.org/amigo/term/GO:1901362
sulfite reductase (ferredoxin) activity	Molecular Function	GO:0050311	1	4	2001	15774	0.00049975	0.000253582	0.418804	0.992183	-,106433114:up	http://amigo.geneontology.org/amigo/term/GO:0050311
reactive oxygen species biosynthetic process	Biological Process	GO:1903409	1	4	2001	15774	0.00049975	0.000253582	0.418804	0.992183	-,106353470:up	http://amigo.geneontology.org/amigo/term/GO:1903409
oxidoreductase activity, acting on other nitrogenous compounds as donors	Molecular Function	GO:0016661	1	4	2001	15774	0.00049975	0.000253582	0.418804	0.992183	-,106353470:up	http://amigo.geneontology.org/amigo/term/GO:0016661
DNA topological change	Biological Process	GO:0006265	1	4	2001	15774	0.00049975	0.000253582	0.418804	0.992183	-,106450521:up	http://amigo.geneontology.org/amigo/term/GO:0006265
arabinose metabolic process	Biological Process	GO:0019566	1	4	2001	15774	0.00049975	0.000253582	0.418804	0.992183	-,106389072:down	http://amigo.geneontology.org/amigo/term/GO:0019566
folic acid biosynthetic process	Biological Process	GO:0046656	1	4	2001	15774	0.00049975	0.000253582	0.418804	0.992183	-,106411793:down	http://amigo.geneontology.org/amigo/term/GO:0046656
mitochondrial translation	Biological Process	GO:0032543	1	4	2001	15774	0.00049975	0.000253582	0.418804	0.992183	-,106423409:up	http://amigo.geneontology.org/amigo/term/GO:0032543
ATP transmembrane transporter activity	Molecular Function	GO:0005347	1	4	2001	15774	0.00049975	0.000253582	0.418804	0.992183	-,106376662:up	http://amigo.geneontology.org/amigo/term/GO:0005347
acyl-CoA oxidase activity	Molecular Function	GO:0003997	1	4	2001	15774	0.00049975	0.000253582	0.418804	0.992183	-,106414551:down	http://amigo.geneontology.org/amigo/term/GO:0003997
pyridoxal phosphate metabolic process	Biological Process	GO:0042822	1	4	2001	15774	0.00049975	0.000253582	0.418804	0.992183	-,106433826:down	http://amigo.geneontology.org/amigo/term/GO:0042822
histone methyltransferase activity	Molecular Function	GO:0042054	1	4	2001	15774	0.00049975	0.000253582	0.418804	0.992183	-,106436574:down	http://amigo.geneontology.org/amigo/term/GO:0042054
purine nucleoside transmembrane transporter activity	Molecular Function	GO:0015211	1	4	2001	15774	0.00049975	0.000253582	0.418804	0.992183	-,106376662:up	http://amigo.geneontology.org/amigo/term/GO:0015211
ATP:ADP antiporter activity	Molecular Function	GO:0005471	1	4	2001	15774	0.00049975	0.000253582	0.418804	0.992183	-,106376662:up	http://amigo.geneontology.org/amigo/term/GO:0005471
MCM complex	Cellular Component	GO:0042555	1	4	2001	15774	0.00049975	0.000253582	0.418804	0.992183	-,106426657:down	http://amigo.geneontology.org/amigo/term/GO:0042555
retrograde vesicle-mediated transport, Golgi to ER	Biological Process	GO:0006890	1	4	2001	15774	0.00049975	0.000253582	0.418804	0.992183	-,106402865:down	http://amigo.geneontology.org/amigo/term/GO:0006890
ammonium transmembrane transporter activity	Molecular Function	GO:0008519	1	4	2001	15774	0.00049975	0.000253582	0.418804	0.992183	-,106384866:down	http://amigo.geneontology.org/amigo/term/GO:0008519
raffinose alpha-galactosidase activity	Molecular Function	GO:0052692	1	4	2001	15774	0.00049975	0.000253582	0.418804	0.992183	-,106368090:down	http://amigo.geneontology.org/amigo/term/GO:0052692
inositol 3-alpha-galactosyltransferase activity	Molecular Function	GO:0047216	1	4	2001	15774	0.00049975	0.000253582	0.418804	0.992183	-,106432583:down	http://amigo.geneontology.org/amigo/term/GO:0047216
folic acid metabolic process	Biological Process	GO:0046655	1	4	2001	15774	0.00049975	0.000253582	0.418804	0.992183	-,106411793:down	http://amigo.geneontology.org/amigo/term/GO:0046655
ADP transmembrane transporter activity	Molecular Function	GO:0015217	1	4	2001	15774	0.00049975	0.000253582	0.418804	0.992183	-,106376662:up	http://amigo.geneontology.org/amigo/term/GO:0015217
phosphomannomutase activity	Molecular Function	GO:0004615	1	4	2001	15774	0.00049975	0.000253582	0.418804	0.992183	-,106450944:down	http://amigo.geneontology.org/amigo/term/GO:0004615
methylenetetrahydrofolate dehydrogenase (NADP+) activity	Molecular Function	GO:0004488	1	4	2001	15774	0.00049975	0.000253582	0.418804	0.992183	-,106365527:up	http://amigo.geneontology.org/amigo/term/GO:0004488
glutaminyl-tRNA synthase (glutamine-hydrolyzing) activity	Molecular Function	GO:0050567	1	4	2001	15774	0.00049975	0.000253582	0.418804	0.992183	-,106423409:up	http://amigo.geneontology.org/amigo/term/GO:0050567
COPI vesicle coat	Cellular Component	GO:0030126	1	4	2001	15774	0.00049975	0.000253582	0.418804	0.992183	-,106374275:down	http://amigo.geneontology.org/amigo/term/GO:0030126
COPI-coated vesicle	Cellular Component	GO:0030137	1	4	2001	15774	0.00049975	0.000253582	0.418804	0.992183	-,106374275:down	http://amigo.geneontology.org/amigo/term/GO:0030137
glutamyl-tRNA(Gln) amidotransferase complex	Cellular Component	GO:0030956	1	4	2001	15774	0.00049975	0.000253582	0.418804	0.992183	-,106423409:up	http://amigo.geneontology.org/amigo/term/GO:0030956
oxidoreductase activity, acting on the CH-OH group of donors, oxygen as acceptor	Molecular Function	GO:0016899	1	4	2001	15774	0.00049975	0.000253582	0.418804	0.992183	-,106410745:down	http://amigo.geneontology.org/amigo/term/GO:0016899
protein ubiquitination	Biological Process	GO:0016567	1	4	2001	15774	0.00049975	0.000253582	0.418804	0.992183	-,106431429:down	http://amigo.geneontology.org/amigo/term/GO:0016567
regulation of translational fidelity	Biological Process	GO:0006450	1	4	2001	15774	0.00049975	0.000253582	0.418804	0.992183	-,106423409:up	http://amigo.geneontology.org/amigo/term/GO:0006450
inositol monophosphate 1-phosphatase activity	Molecular Function	GO:0008934	1	4	2001	15774	0.00049975	0.000253582	0.418804	0.992183	-,106453198:down	http://amigo.geneontology.org/amigo/term/GO:0008934
histone-lysine N-methyltransferase activity	Molecular Function	GO:0018024	1	4	2001	15774	0.00049975	0.000253582	0.418804	0.992183	-,106436574:down	http://amigo.geneontology.org/amigo/term/GO:0018024
inositol phosphate dephosphorylation	Biological Process	GO:0046855	1	4	2001	15774	0.00049975	0.000253582	0.418804	0.992183	-,106453198:down	http://amigo.geneontology.org/amigo/term/GO:0046855
aldehyde biosynthetic process	Biological Process	GO:0046184	1	4	2001	15774	0.00049975	0.000253582	0.418804	0.992183	-,106433826:down	http://amigo.geneontology.org/amigo/term/GO:0046184
response to red or far red light	Biological Process	GO:0009639	1	4	2001	15774	0.00049975	0.000253582	0.418804	0.992183	-,106420085:down	http://amigo.geneontology.org/amigo/term/GO:0009639
L-arabinose metabolic process	Biological Process	GO:0046373	1	4	2001	15774	0.00049975	0.000253582	0.418804	0.992183	-,106389072:down	http://amigo.geneontology.org/amigo/term/GO:0046373
UDP-galactosyltransferase activity	Molecular Function	GO:0035250	1	4	2001	15774	0.00049975	0.000253582	0.418804	0.992183	-,106432583:down	http://amigo.geneontology.org/amigo/term/GO:0035250
dihydroneopterin aldolase activity	Molecular Function	GO:0004150	1	4	2001	15774	0.00049975	0.000253582	0.418804	0.992183	-,106411793:down	http://amigo.geneontology.org/amigo/term/GO:0004150
adenine nucleotide transmembrane transporter activity	Molecular Function	GO:0000295	1	4	2001	15774	0.00049975	0.000253582	0.418804	0.992183	-,106376662:up	http://amigo.geneontology.org/amigo/term/GO:0000295
purine nucleotide transmembrane transporter activity	Molecular Function	GO:0015216	1	4	2001	15774	0.00049975	0.000253582	0.418804	0.992183	-,106376662:up	http://amigo.geneontology.org/amigo/term/GO:0015216
oxidoreductase activity, acting on a sulfur group of donors, iron-sulfur protein as acceptor	Molecular Function	GO:0016673	1	4	2001	15774	0.00049975	0.000253582	0.418804	0.992183	-,106433114:up	http://amigo.geneontology.org/amigo/term/GO:0016673
monovalent cation:proton antiporter activity	Molecular Function	GO:0005451	1	4	2001	15774	0.00049975	0.000253582	0.418804	0.992183	-,106453015:up	http://amigo.geneontology.org/amigo/term/GO:0005451
alpha-L-arabinofuranosidase activity	Molecular Function	GO:0046556	1	4	2001	15774	0.00049975	0.000253582	0.418804	0.992183	-,106389072:down	http://amigo.geneontology.org/amigo/term/GO:0046556
D-aminoacyl-tRNA deacylase activity	Molecular Function	GO:0051499	1	4	2001	15774	0.00049975	0.000253582	0.418804	0.992183	-,106430178:down	http://amigo.geneontology.org/amigo/term/GO:0051499
regulation of DNA replication	Biological Process	GO:0006275	1	4	2001	15774	0.00049975	0.000253582	0.418804	0.992183	-,106453192:up	http://amigo.geneontology.org/amigo/term/GO:0006275
inositol phosphate phosphatase activity	Molecular Function	GO:0052745	1	4	2001	15774	0.00049975	0.000253582	0.418804	0.992183	-,106453198:down	http://amigo.geneontology.org/amigo/term/GO:0052745
COPI-coated vesicle membrane	Cellular Component	GO:0030663	1	4	2001	15774	0.00049975	0.000253582	0.418804	0.992183	-,106374275:down	http://amigo.geneontology.org/amigo/term/GO:0030663
inositol monophosphate phosphatase activity	Molecular Function	GO:0052834	1	4	2001	15774	0.00049975	0.000253582	0.418804	0.992183	-,106453198:down	http://amigo.geneontology.org/amigo/term/GO:0052834
4-hydroxy-tetrahydrodipicolinate synthase	Molecular Function	GO:0008840	1	4	2001	15774	0.00049975	0.000253582	0.418804	0.992183	-,106396899:down	http://amigo.geneontology.org/amigo/term/GO:0008840
purine ribonucleotide transmembrane transporter activity	Molecular Function	GO:0005346	1	4	2001	15774	0.00049975	0.000253582	0.418804	0.992183	-,106376662:up	http://amigo.geneontology.org/amigo/term/GO:0005346
peptidyl-cysteine modification	Biological Process	GO:0018198	1	4	2001	15774	0.00049975	0.000253582	0.418804	0.992183	-,106371322:down	http://amigo.geneontology.org/amigo/term/GO:0018198
polyol catabolic process	Biological Process	GO:0046174	1	4	2001	15774	0.00049975	0.000253582	0.418804	0.992183	-,106453198:down	http://amigo.geneontology.org/amigo/term/GO:0046174
glutaminyl-tRNAGln biosynthesis via transamidation	Biological Process	GO:0070681	1	4	2001	15774	0.00049975	0.000253582	0.418804	0.992183	-,106423409:up	http://amigo.geneontology.org/amigo/term/GO:0070681
phosphorylated carbohydrate dephosphorylation	Biological Process	GO:0046838	1	4	2001	15774	0.00049975	0.000253582	0.418804	0.992183	-,106453198:down	http://amigo.geneontology.org/amigo/term/GO:0046838
peptide biosynthetic process	Biological Process	GO:0043043	1	4	2001	15774	0.00049975	0.000253582	0.418804	0.992183	-,106403103:down	http://amigo.geneontology.org/amigo/term/GO:0043043
inositol phosphate catabolic process	Biological Process	GO:0071545	1	4	2001	15774	0.00049975	0.000253582	0.418804	0.992183	-,106453198:down	http://amigo.geneontology.org/amigo/term/GO:0071545
aminoacylase activity	Molecular Function	GO:0004046	1	4	2001	15774	0.00049975	0.000253582	0.418804	0.992183	-,106350870:up	http://amigo.geneontology.org/amigo/term/GO:0004046
alpha-galactosidase activity	Molecular Function	GO:0004557	1	4	2001	15774	0.00049975	0.000253582	0.418804	0.992183	-,106368090:down	http://amigo.geneontology.org/amigo/term/GO:0004557
oligosaccharyltransferase complex	Cellular Component	GO:0008250	1	4	2001	15774	0.00049975	0.000253582	0.418804	0.992183	-,106364576:up	http://amigo.geneontology.org/amigo/term/GO:0008250
pyridoxal phosphate biosynthetic process	Biological Process	GO:0042823	1	4	2001	15774	0.00049975	0.000253582	0.418804	0.992183	-,106433826:down	http://amigo.geneontology.org/amigo/term/GO:0042823
DNA topoisomerase activity	Molecular Function	GO:0003916	1	4	2001	15774	0.00049975	0.000253582	0.418804	0.992183	-,106450521:up	http://amigo.geneontology.org/amigo/term/GO:0003916
exonuclease activity	Molecular Function	GO:0004527	4	26	2001	15774	0.001999	0.00164828	0.423609	0.999787	-,106430762:down|-,106427348:up|-,106416607:up|orf5,1466281:up	http://amigo.geneontology.org/amigo/term/GO:0004527
cytosolic ribosome	Cellular Component	GO:0022626	4	26	2001	15774	0.001999	0.00164828	0.423609	0.999787	-,106433407:up|-,106345279:down|-,106406427:down|-,106427353:up	http://amigo.geneontology.org/amigo/term/GO:0022626
cofactor biosynthetic process	Biological Process	GO:0051188	13	95	2001	15774	0.00649675	0.00602257	0.430093	0.999787	-,106438455:down|-,106354395:up|-,106371322:down|-,106411793:down|-,106376325:down|-,106429936:up|-,106399417:up|-,106372077:up|-,106354690:down|-,106433826:down|-,106451560:down|-,106447136:down|-,106365527:up	http://amigo.geneontology.org/amigo/term/GO:0051188
establishment of protein localization to organelle	Biological Process	GO:0072594	7	49	2001	15774	0.00349825	0.00310638	0.430535	0.999787	-,106424745:up|-,106372661:down|-,106401106:up|-,106440940:up|-,106452659:up|-,106389245:up|-,106378107:up	http://amigo.geneontology.org/amigo/term/GO:0072594
nucleobase-containing compound biosynthetic process	Biological Process	GO:0034654	165	1282	2001	15774	0.0824588	0.081273	0.431396	0.999787	TGA5.2,106397420:up|-,106348025:down|NAC485,106445838:down|-,106426670:down|-,106437467:down|atp9,4237875:up|-,106394289:up|-,106409224:down|TT16.2,106444269:up|-,106361331:up|-,106385152:down|-,106373171:up|-,106366064:up|-,106357317:up|-,106418874:down|-,106433662:up|-,106399417:up|-,106362169:down|FLC.C9-a,106358318:down|-,106446012:up|-,106367600:up|-,106365226:down|-,106424546:up|atp6,423787…	http://amigo.geneontology.org/amigo/term/GO:0034654
photosystem II oxygen evolving complex	Cellular Component	GO:0009654	5	34	2001	15774	0.00249875	0.00215545	0.436086	0.999787	-,106443682:down|-,106380909:down|-,106440261:up|-,106438326:down|-,106357671:down	http://amigo.geneontology.org/amigo/term/GO:0009654
hydrolase activity, acting on ester bonds	Molecular Function	GO:0016788	71	547	2001	15774	0.0354823	0.0346773	0.436431	0.999787	-,106414097:down|-,106356588:up|-,106431552:up|-,106377113:up|-,106401190:down|-,106376046:up|-,106435962:up|-,106356224:up|-,106419899:down|-,106360403:up|-,106377949:up|-,106426253:down|-,106387702:down|-,106390106:down|-,106440574:up|BNAC08G13420D,106358328:up|-,106393609:up|-,106375797:up|-,106423176:down|-,106399430:up|-,106428302:up|-,106374092:up|BNAA01G03730D,106363717:down|-,106436185:do…	http://amigo.geneontology.org/amigo/term/GO:0016788
nucleolus	Cellular Component	GO:0005730	11	80	2001	15774	0.00549725	0.00507164	0.436632	0.999787	-,106453097:up|-,106347525:up|-,106441121:down|-,106436276:up|-,106374256:up|-,106427723:up|-,106346382:down|-,106385401:down|-,106351499:down|-,106362417:up|-,106438345:up	http://amigo.geneontology.org/amigo/term/GO:0005730
heterocycle biosynthetic process	Biological Process	GO:0018130	179	1393	2001	15774	0.0894553	0.0883099	0.436634	0.999787	TGA5.2,106397420:up|-,106348025:down|NAC485,106445838:down|-,106426670:down|-,106437467:down|atp9,4237875:up|-,106394289:up|-,106409224:down|TT16.2,106444269:up|-,106361331:up|-,106385152:down|-,106373171:up|-,106366064:up|-,106357317:up|-,106418874:down|-,106433662:up|-,106399417:up|-,106362169:down|FLC.C9-a,106358318:down|-,106446012:up|-,106367600:up|-,106365226:down|-,106424546:up|atp6,423787…	http://amigo.geneontology.org/amigo/term/GO:0018130
plant-type cell wall organization	Biological Process	GO:0009664	8	57	2001	15774	0.003998	0.00361354	0.437829	0.999787	-,106423949:up|-,106439960:down|-,106450695:up|-,106439406:down|-,106411952:down|-,106396968:up|-,106396259:up|-,106447463:down	http://amigo.geneontology.org/amigo/term/GO:0009664
pyridine nucleotide metabolic process	Biological Process	GO:0019362	8	57	2001	15774	0.003998	0.00361354	0.437829	0.999787	-,106357589:up|-,106399417:up|-,106422744:down|-,106354791:up|-,106367801:up|-,106354690:down|-,106452433:up|-,106446309:up	http://amigo.geneontology.org/amigo/term/GO:0019362
DNA packaging	Biological Process	GO:0006323	8	57	2001	15774	0.003998	0.00361354	0.437829	0.999787	-,106347525:up|-,106441121:down|-,106444446:up|-,106366424:up|-,106346382:down|-,106385401:down|-,106352951:up|-,106438345:up	http://amigo.geneontology.org/amigo/term/GO:0006323
chromatin assembly or disassembly	Biological Process	GO:0006333	8	57	2001	15774	0.003998	0.00361354	0.437829	0.999787	-,106347525:up|-,106441121:down|-,106444446:up|-,106366424:up|-,106346382:down|-,106385401:down|-,106352951:up|-,106438345:up	http://amigo.geneontology.org/amigo/term/GO:0006333
nicotinamide nucleotide metabolic process	Biological Process	GO:0046496	8	57	2001	15774	0.003998	0.00361354	0.437829	0.999787	-,106357589:up|-,106399417:up|-,106422744:down|-,106354791:up|-,106367801:up|-,106354690:down|-,106452433:up|-,106446309:up	http://amigo.geneontology.org/amigo/term/GO:0046496
coated vesicle membrane	Cellular Component	GO:0030662	3	19	2001	15774	0.00149925	0.00120451	0.440158	0.999787	-,106374275:down|-,106426653:down|-,106400925:up	http://amigo.geneontology.org/amigo/term/GO:0030662
proton-transporting ATPase activity, rotational mechanism	Molecular Function	GO:0046961	3	19	2001	15774	0.00149925	0.00120451	0.440158	0.999787	-,106366482:up|-,106439314:down|-,106426751:up	http://amigo.geneontology.org/amigo/term/GO:0046961
mitochondrial part	Cellular Component	GO:0044429	24	181	2001	15774	0.011994	0.0114746	0.441145	0.999787	-,106438455:down|-,106367187:up|-,106387504:up|-,106406037:down|-,106424745:up|nad5,4237891:up|-,106401106:up|-,106452659:up|BNAC03G15090D,106443355:up|-,106366051:up|atp9,4237875:up|-,106353679:down|nad3,4237970:up|-,106408968:up|-,106449626:down|-,106376325:down|-,106439886:up|-,106387744:down|-,106445058:up|-,106397550:up|BNAC03G00540D,106448961:up|atp6,4237874:up|-,106389245:up|BNAA07G35360D,…	http://amigo.geneontology.org/amigo/term/GO:0044429
transport	Biological Process	GO:0006810	136	1057	2001	15774	0.067966	0.067009	0.442162	0.999787	-,106404745:up|-,106345659:up|-,106429079:down|-,106440095:down|-,106377804:up|-,106415502:down|-,106389879:down|atp9,4237875:up|-,106345473:up|-,106353679:down|-,106411434:down|-,106423777:up|-,106409120:up|-,106360303:up|-,106422163:up|-,106370582:up|atp6,4237874:up|-,106449268:up|-,106379339:down|-,106451605:up|-,106400779:down|-,106348906:up|-,106402865:down|-,106364845:down|-,106351468:up|-,…	http://amigo.geneontology.org/amigo/term/GO:0006810
small ribosomal subunit	Cellular Component	GO:0015935	9	65	2001	15774	0.00449775	0.0041207	0.443908	0.999787	-,106364118:up|-,106385348:up|rps12,4237947:up|-,106406427:down|-,106413971:up|-,106437728:down|-,106433407:up|-,106409964:up|-,106427353:up	http://amigo.geneontology.org/amigo/term/GO:0015935
endoplasmic reticulum	Cellular Component	GO:0005783	22	166	2001	15774	0.0109945	0.0105236	0.447512	0.999787	BNAA09G47470D,106435831:up|-,106348906:up|BNAA10G17470D,106370801:up|-,106411070:down|-,106426659:down|-,106361805:down|-,106360691:down|-,106451927:down|-,106415338:down|-,106346573:up|-,106364576:up|-,106450700:down|-,106389944:down|-,106363999:up|-,106426518:up|-,106371070:down|BNAA03G34740D,106444120:up|-,106406671:down|-,106449268:up|-,106360989:down|-,106358185:down|-,106433169:down	http://amigo.geneontology.org/amigo/term/GO:0005783
phosphorus metabolic process	Biological Process	GO:0006793	61	471	2001	15774	0.0304848	0.0298593	0.451491	0.999787	-,106375220:up|AGL20,106438253:up|-,106453198:down|-,106389339:up|nad5,4237891:up|-,106425753:down|-,106411721:up|-,106372077:up|-,106422744:down|-,106366051:up|-,106431084:down|-,106451607:down|-,106379176:up|-,106360130:up|-,106381951:down|-,106415338:down|atp9,4237875:up|-,106390106:down|-,106357060:up|BNAC08G13420D,106358328:up|-,106452433:up|-,106423176:down|TT16.2,106444269:up|-,106361331:u…	http://amigo.geneontology.org/amigo/term/GO:0006793
DNA replication	Biological Process	GO:0006260	7	50	2001	15774	0.00349825	0.00316977	0.452222	0.999787	-,106394868:up|-,106426657:down|-,106352227:up|orf5,1466281:up|-,106453192:up|-,106426067:up|-,106391817:down	http://amigo.geneontology.org/amigo/term/GO:0006260
oxidoreductase activity, acting on paired donors, with incorporation or reduction of molecular oxygen, NAD(P)H as one donor, and incorporation of one atom of oxygen	Molecular Function	GO:0016709	4	27	2001	15774	0.001999	0.00171168	0.453365	0.999787	-,106366016:up|-,106412148:down|-,106401115:down|-,106415065:up	http://amigo.geneontology.org/amigo/term/GO:0016709
carbohydrate transport	Biological Process	GO:0008643	4	27	2001	15774	0.001999	0.00171168	0.453365	0.999787	-,106381851:up|-,106449449:down|-,106424615:up|-,106374901:up	http://amigo.geneontology.org/amigo/term/GO:0008643
ribonucleoside monophosphate biosynthetic process	Biological Process	GO:0009156	11	81	2001	15774	0.00549725	0.00513503	0.453619	0.999787	-,106354789:up|-,106439886:up|-,106389339:up|-,106433662:up|-,106422246:down|-,106366051:up|-,106379176:up|atp9,4237875:up|atp6,4237874:up|-,106360908:up|-,106398926:down	http://amigo.geneontology.org/amigo/term/GO:0009156
plant-type cell wall organization or biogenesis	Biological Process	GO:0071669	8	58	2001	15774	0.003998	0.00367694	0.457959	0.999787	-,106423949:up|-,106439960:down|-,106450695:up|-,106439406:down|-,106411952:down|-,106396968:up|-,106396259:up|-,106447463:down	http://amigo.geneontology.org/amigo/term/GO:0071669
whole membrane	Cellular Component	GO:0098805	17	128	2001	15774	0.00849575	0.00811462	0.459121	0.999787	-,106367187:up|-,106392044:up|-,106424745:up|-,106346382:down|-,106452659:up|-,106400925:up|-,106408968:up|-,106374275:down|-,106347525:up|-,106441121:down|-,106434293:up|-,106426653:down|-,106453015:up|-,106385401:down|-,106389245:up|-,106438345:up|-,106451739:down	http://amigo.geneontology.org/amigo/term/GO:0098805
photosynthesis	Biological Process	GO:0015979	22	167	2001	15774	0.0109945	0.010587	0.459342	0.999787	-,106354395:up|-,106439795:down|-,106440261:up|-,106421061:down|-,106430356:down|-,106357671:down|-,106429936:up|-,106443682:down|-,106401741:down|-,106389955:up|-,106428875:down|-,106357831:down|-,106354696:up|-,106399822:down|-,106428876:down|-,106380909:down|-,106401343:up|-,106438326:down|-,106447496:down|-,106426758:down|rbcS,106446351:up|-,106367276:down	http://amigo.geneontology.org/amigo/term/GO:0015979
plastid envelope	Cellular Component	GO:0009526	2	12	2001	15774	0.0009995	0.000760746	0.461373	0.999787	ACT2,106441094:down|-,106376662:up	http://amigo.geneontology.org/amigo/term/GO:0009526
kinase inhibitor activity	Molecular Function	GO:0019210	2	12	2001	15774	0.0009995	0.000760746	0.461373	0.999787	-,106345228:up|-,106444097:down	http://amigo.geneontology.org/amigo/term/GO:0019210
tetraterpenoid metabolic process	Biological Process	GO:0016108	2	12	2001	15774	0.0009995	0.000760746	0.461373	0.999787	PDS,106439724:up|-,106427407:up	http://amigo.geneontology.org/amigo/term/GO:0016108
carotenoid metabolic process	Biological Process	GO:0016116	2	12	2001	15774	0.0009995	0.000760746	0.461373	0.999787	PDS,106439724:up|-,106427407:up	http://amigo.geneontology.org/amigo/term/GO:0016116
carotenoid biosynthetic process	Biological Process	GO:0016117	2	12	2001	15774	0.0009995	0.000760746	0.461373	0.999787	PDS,106439724:up|-,106427407:up	http://amigo.geneontology.org/amigo/term/GO:0016117
chloroplast envelope	Cellular Component	GO:0009941	2	12	2001	15774	0.0009995	0.000760746	0.461373	0.999787	ACT2,106441094:down|-,106376662:up	http://amigo.geneontology.org/amigo/term/GO:0009941
chlorophyll metabolic process	Biological Process	GO:0015994	2	12	2001	15774	0.0009995	0.000760746	0.461373	0.999787	-,106354395:up|-,106429936:up	http://amigo.geneontology.org/amigo/term/GO:0015994
cyclin-dependent protein serine/threonine kinase inhibitor activity	Molecular Function	GO:0004861	2	12	2001	15774	0.0009995	0.000760746	0.461373	0.999787	-,106345228:up|-,106444097:down	http://amigo.geneontology.org/amigo/term/GO:0004861
nicotinamide nucleotide biosynthetic process	Biological Process	GO:0019359	2	12	2001	15774	0.0009995	0.000760746	0.461373	0.999787	-,106354690:down|-,106399417:up	http://amigo.geneontology.org/amigo/term/GO:0019359
protein kinase inhibitor activity	Molecular Function	GO:0004860	2	12	2001	15774	0.0009995	0.000760746	0.461373	0.999787	-,106345228:up|-,106444097:down	http://amigo.geneontology.org/amigo/term/GO:0004860
protein serine/threonine kinase inhibitor activity	Molecular Function	GO:0030291	2	12	2001	15774	0.0009995	0.000760746	0.461373	0.999787	-,106345228:up|-,106444097:down	http://amigo.geneontology.org/amigo/term/GO:0030291
phosphate transmembrane transporter activity	Molecular Function	GO:1901677	2	12	2001	15774	0.0009995	0.000760746	0.461373	0.999787	-,106450979:down|-,106376662:up	http://amigo.geneontology.org/amigo/term/GO:1901677
tetraterpenoid biosynthetic process	Biological Process	GO:0016109	2	12	2001	15774	0.0009995	0.000760746	0.461373	0.999787	PDS,106439724:up|-,106427407:up	http://amigo.geneontology.org/amigo/term/GO:0016109
pyridine nucleotide biosynthetic process	Biological Process	GO:0019363	2	12	2001	15774	0.0009995	0.000760746	0.461373	0.999787	-,106354690:down|-,106399417:up	http://amigo.geneontology.org/amigo/term/GO:0019363
NAD metabolic process	Biological Process	GO:0019674	2	12	2001	15774	0.0009995	0.000760746	0.461373	0.999787	-,106354690:down|-,106399417:up	http://amigo.geneontology.org/amigo/term/GO:0019674
cell cycle arrest	Biological Process	GO:0007050	2	12	2001	15774	0.0009995	0.000760746	0.461373	0.999787	-,106345228:up|-,106444097:down	http://amigo.geneontology.org/amigo/term/GO:0007050
protein tyrosine kinase activity	Molecular Function	GO:0004713	2	12	2001	15774	0.0009995	0.000760746	0.461373	0.999787	-,106400645:down|-,106387859:up	http://amigo.geneontology.org/amigo/term/GO:0004713
molecular transducer activity	Molecular Function	GO:0060089	9	66	2001	15774	0.00449775	0.0041841	0.462774	0.999787	-,106379214:down|-,106420085:down|-,106438717:down|-,106368536:down|-,106410498:down|-,106399414:up|-,106440574:up|-,106421236:down|-,106369339:down	http://amigo.geneontology.org/amigo/term/GO:0060089
calcium ion binding	Molecular Function	GO:0005509	36	277	2001	15774	0.017991	0.0175605	0.465092	0.999787	-,106361510:up|-,106404454:down|-,106440261:up|-,106354293:down|-,106376088:up|-,106357671:down|CPK8.1,106380759:up|-,106386144:down|-,106434029:down|-,106451607:down|-,106443682:down|-,106348241:up|-,106397119:down|-,106400563:down|-,106362190:up|-,106410451:down|-,106419414:up|-,106366698:down|-,106438326:down|-,106364521:down|-,106371507:down|-,106451605:up|-,106438286:up|-,106418420:down|-,10…	http://amigo.geneontology.org/amigo/term/GO:0005509
pigment metabolic process	Biological Process	GO:0042440	6	43	2001	15774	0.0029985	0.002726	0.468629	0.999787	-,106354395:up|PDS,106439724:up|-,106356885:up|-,106433662:up|-,106429936:up|-,106427407:up	http://amigo.geneontology.org/amigo/term/GO:0042440
nucleoside monophosphate biosynthetic process	Biological Process	GO:0009124	11	82	2001	15774	0.00549725	0.00519843	0.47054	0.999787	-,106354789:up|-,106439886:up|-,106389339:up|-,106433662:up|-,106422246:down|-,106366051:up|-,106379176:up|atp9,4237875:up|atp6,4237874:up|-,106360908:up|-,106398926:down	http://amigo.geneontology.org/amigo/term/GO:0009124
membrane-bounded organelle	Cellular Component	GO:0043227	341	2676	2001	15774	0.170415	0.169646	0.471552	0.999787	-,106372724:up|nad5,4237891:up|-,106417940:down|-,106421061:down|-,106346382:down|NAC485,106445838:down|-,106352227:up|-,106437467:down|-,106353679:down|-,106409224:down|TT16.2,106444269:up|-,106361331:up|-,106385152:down|siah1,106357118:up|-,106376325:down|-,106418874:down|-,106443293:down|-,106380672:down|-,106381126:down|-,106385401:down|FLC.C9-a,106358318:down|-,106365226:down|-,106424546:up|…	http://amigo.geneontology.org/amigo/term/GO:0043227
intracellular membrane-bounded organelle	Cellular Component	GO:0043231	341	2676	2001	15774	0.170415	0.169646	0.471552	0.999787	-,106372724:up|nad5,4237891:up|-,106417940:down|-,106421061:down|-,106346382:down|NAC485,106445838:down|-,106352227:up|-,106437467:down|-,106353679:down|-,106409224:down|TT16.2,106444269:up|-,106361331:up|-,106385152:down|siah1,106357118:up|-,106376325:down|-,106418874:down|-,106443293:down|-,106380672:down|-,106381126:down|-,106385401:down|FLC.C9-a,106358318:down|-,106365226:down|-,106424546:up|…	http://amigo.geneontology.org/amigo/term/GO:0043231
oxidoreductase activity, acting on CH-OH group of donors	Molecular Function	GO:0016614	18	137	2001	15774	0.0089955	0.00868518	0.47494	0.999787	-,106371018:up|-,106421820:up|-,106383016:up|-,106398246:down|-,106366993:down|-,106430755:down|-,106396176:down|-,106354789:up|-,106403500:up|-,106441215:up|GPD1,106352802:up|-,106410745:down|-,106345323:down|-,106404449:down|-,106371017:up|-,106446309:up|-,106421029:up|-,106436612:down	http://amigo.geneontology.org/amigo/term/GO:0016614
oxidoreductase activity, acting on a heme group of donors	Molecular Function	GO:0016675	3	20	2001	15774	0.00149925	0.00126791	0.474966	0.999787	-,106451245:up|-,106387504:up|-,106406037:down	http://amigo.geneontology.org/amigo/term/GO:0016675
aromatic amino acid family biosynthetic process	Biological Process	GO:0009073	3	20	2001	15774	0.00149925	0.00126791	0.474966	0.999787	-,106432520:down|-,106380774:up|-,106402493:down	http://amigo.geneontology.org/amigo/term/GO:0009073
potassium ion transmembrane transporter activity	Molecular Function	GO:0015079	3	20	2001	15774	0.00149925	0.00126791	0.474966	0.999787	-,106419519:up|-,106451446:up|-,106426583:down	http://amigo.geneontology.org/amigo/term/GO:0015079
carbohydrate transmembrane transporter activity	Molecular Function	GO:0015144	3	20	2001	15774	0.00149925	0.00126791	0.474966	0.999787	SUT4-2,106346228:down|-,106388311:down|SUT1-3,106354180:up	http://amigo.geneontology.org/amigo/term/GO:0015144
defense response to other organism	Biological Process	GO:0098542	3	20	2001	15774	0.00149925	0.00126791	0.474966	0.999787	-,106345598:down|-,106438995:down|-,106452811:down	http://amigo.geneontology.org/amigo/term/GO:0098542
oxidoreductase activity, acting on a heme group of donors, oxygen as acceptor	Molecular Function	GO:0016676	3	20	2001	15774	0.00149925	0.00126791	0.474966	0.999787	-,106451245:up|-,106387504:up|-,106406037:down	http://amigo.geneontology.org/amigo/term/GO:0016676
response to other organism	Biological Process	GO:0051707	3	20	2001	15774	0.00149925	0.00126791	0.474966	0.999787	-,106345598:down|-,106438995:down|-,106452811:down	http://amigo.geneontology.org/amigo/term/GO:0051707
cytochrome-c oxidase activity	Molecular Function	GO:0004129	3	20	2001	15774	0.00149925	0.00126791	0.474966	0.999787	-,106451245:up|-,106387504:up|-,106406037:down	http://amigo.geneontology.org/amigo/term/GO:0004129
cytosolic small ribosomal subunit	Cellular Component	GO:0022627	3	20	2001	15774	0.00149925	0.00126791	0.474966	0.999787	-,106433407:up|-,106406427:down|-,106427353:up	http://amigo.geneontology.org/amigo/term/GO:0022627
sugar transmembrane transporter activity	Molecular Function	GO:0051119	3	20	2001	15774	0.00149925	0.00126791	0.474966	0.999787	SUT4-2,106346228:down|-,106388311:down|SUT1-3,106354180:up	http://amigo.geneontology.org/amigo/term/GO:0051119
carbohydrate transporter activity	Molecular Function	GO:1901476	3	20	2001	15774	0.00149925	0.00126791	0.474966	0.999787	SUT4-2,106346228:down|-,106388311:down|SUT1-3,106354180:up	http://amigo.geneontology.org/amigo/term/GO:1901476
heme-copper terminal oxidase activity	Molecular Function	GO:0015002	3	20	2001	15774	0.00149925	0.00126791	0.474966	0.999787	-,106451245:up|-,106387504:up|-,106406037:down	http://amigo.geneontology.org/amigo/term/GO:0015002
response to external biotic stimulus	Biological Process	GO:0043207	3	20	2001	15774	0.00149925	0.00126791	0.474966	0.999787	-,106345598:down|-,106438995:down|-,106452811:down	http://amigo.geneontology.org/amigo/term/GO:0043207
carbon-carbon lyase activity	Molecular Function	GO:0016830	9	67	2001	15774	0.00449775	0.0042475	0.481519	0.999787	-,106411793:down|-,106418420:down|-,106411721:up|-,106382860:up|-,106367801:up|-,106411347:up|-,106452433:up|rbcS,106446351:up|-,106371507:down	http://amigo.geneontology.org/amigo/term/GO:0016830
water-soluble vitamin biosynthetic process	Biological Process	GO:0042364	4	28	2001	15774	0.001999	0.00177507	0.482595	0.999787	-,106411793:down|-,106420920:down|-,106433826:down|-,106429799:down	http://amigo.geneontology.org/amigo/term/GO:0042364
aromatic amino acid family metabolic process	Biological Process	GO:0009072	5	36	2001	15774	0.00249875	0.00228224	0.487831	0.999787	-,106432520:down|PAL1-2,106388514:down|PAL-BN-1,106391500:down|-,106380774:up|-,106402493:down	http://amigo.geneontology.org/amigo/term/GO:0009072
phosphate ion transport	Biological Process	GO:0006817	1	5	2001	15774	0.00049975	0.000316977	0.49255	0.999787	-,106450979:down	http://amigo.geneontology.org/amigo/term/GO:0006817
protein import into mitochondrial outer membrane	Biological Process	GO:0045040	1	5	2001	15774	0.00049975	0.000316977	0.49255	0.999787	-,106424745:up	http://amigo.geneontology.org/amigo/term/GO:0045040
response to osmotic stress	Biological Process	GO:0006970	1	5	2001	15774	0.00049975	0.000316977	0.49255	0.999787	-,106453015:up	http://amigo.geneontology.org/amigo/term/GO:0006970
phosphogluconate dehydrogenase (decarboxylating) activity	Molecular Function	GO:0004616	1	5	2001	15774	0.00049975	0.000316977	0.49255	0.999787	-,106446309:up	http://amigo.geneontology.org/amigo/term/GO:0004616
outer mitochondrial membrane organization	Biological Process	GO:0007008	1	5	2001	15774	0.00049975	0.000316977	0.49255	0.999787	-,106424745:up	http://amigo.geneontology.org/amigo/term/GO:0007008
NAD(P)H dehydrogenase (quinone) activity	Molecular Function	GO:0003955	1	5	2001	15774	0.00049975	0.000316977	0.49255	0.999787	-,106346023:up	http://amigo.geneontology.org/amigo/term/GO:0003955
phosphatidylinositol phospholipase C activity	Molecular Function	GO:0004435	1	5	2001	15774	0.00049975	0.000316977	0.49255	0.999787	-,106440574:up	http://amigo.geneontology.org/amigo/term/GO:0004435
5-methyltetrahydropteroyltriglutamate-homocysteine S-methyltransferase activity	Molecular Function	GO:0003871	1	5	2001	15774	0.00049975	0.000316977	0.49255	0.999787	-,106380770:up	http://amigo.geneontology.org/amigo/term/GO:0003871
leucine metabolic process	Biological Process	GO:0006551	1	5	2001	15774	0.00049975	0.000316977	0.49255	0.999787	-,106430755:down	http://amigo.geneontology.org/amigo/term/GO:0006551
1-acylglycerol-3-phosphate O-acyltransferase activity	Molecular Function	GO:0003841	1	5	2001	15774	0.00049975	0.000316977	0.49255	0.999787	ACT2,106441094:down	http://amigo.geneontology.org/amigo/term/GO:0003841
tRNA wobble base modification	Biological Process	GO:0002097	1	5	2001	15774	0.00049975	0.000316977	0.49255	0.999787	-,106371322:down	http://amigo.geneontology.org/amigo/term/GO:0002097
tRNA thio-modification	Biological Process	GO:0034227	1	5	2001	15774	0.00049975	0.000316977	0.49255	0.999787	-,106371322:down	http://amigo.geneontology.org/amigo/term/GO:0034227
DNA-directed DNA polymerase activity	Molecular Function	GO:0003887	1	5	2001	15774	0.00049975	0.000316977	0.49255	0.999787	orf5,1466281:up	http://amigo.geneontology.org/amigo/term/GO:0003887
response to salt stress	Biological Process	GO:0009651	1	5	2001	15774	0.00049975	0.000316977	0.49255	0.999787	-,106453015:up	http://amigo.geneontology.org/amigo/term/GO:0009651
organic hydroxy compound catabolic process	Biological Process	GO:1901616	1	5	2001	15774	0.00049975	0.000316977	0.49255	0.999787	-,106453198:down	http://amigo.geneontology.org/amigo/term/GO:1901616
ligase activity, forming nitrogen-metal bonds, forming coordination complexes	Molecular Function	GO:0051003	1	5	2001	15774	0.00049975	0.000316977	0.49255	0.999787	-,106429936:up	http://amigo.geneontology.org/amigo/term/GO:0051003
diphosphotransferase activity	Molecular Function	GO:0016778	1	5	2001	15774	0.00049975	0.000316977	0.49255	0.999787	-,106379176:up	http://amigo.geneontology.org/amigo/term/GO:0016778
regulation of ion transport	Biological Process	GO:0043269	1	5	2001	15774	0.00049975	0.000316977	0.49255	0.999787	-,106409120:up	http://amigo.geneontology.org/amigo/term/GO:0043269
S-methyltransferase activity	Molecular Function	GO:0008172	1	5	2001	15774	0.00049975	0.000316977	0.49255	0.999787	-,106380770:up	http://amigo.geneontology.org/amigo/term/GO:0008172
vitamin B6 metabolic process	Biological Process	GO:0042816	1	5	2001	15774	0.00049975	0.000316977	0.49255	0.999787	-,106433826:down	http://amigo.geneontology.org/amigo/term/GO:0042816
leucine biosynthetic process	Biological Process	GO:0009098	1	5	2001	15774	0.00049975	0.000316977	0.49255	0.999787	-,106430755:down	http://amigo.geneontology.org/amigo/term/GO:0009098
phospholipase C activity	Molecular Function	GO:0004629	1	5	2001	15774	0.00049975	0.000316977	0.49255	0.999787	-,106440574:up	http://amigo.geneontology.org/amigo/term/GO:0004629
photoreceptor activity	Molecular Function	GO:0009881	1	5	2001	15774	0.00049975	0.000316977	0.49255	0.999787	-,106420085:down	http://amigo.geneontology.org/amigo/term/GO:0009881
leaf development	Biological Process	GO:0048366	1	5	2001	15774	0.00049975	0.000316977	0.49255	0.999787	-,106362169:down	http://amigo.geneontology.org/amigo/term/GO:0048366
mitochondrial membrane organization	Biological Process	GO:0007006	1	5	2001	15774	0.00049975	0.000316977	0.49255	0.999787	-,106424745:up	http://amigo.geneontology.org/amigo/term/GO:0007006
lysophospholipid acyltransferase activity	Molecular Function	GO:0071617	1	5	2001	15774	0.00049975	0.000316977	0.49255	0.999787	ACT2,106441094:down	http://amigo.geneontology.org/amigo/term/GO:0071617
cis-Golgi network	Cellular Component	GO:0005801	1	5	2001	15774	0.00049975	0.000316977	0.49255	0.999787	-,106371211:up	http://amigo.geneontology.org/amigo/term/GO:0005801
iron ion transport	Biological Process	GO:0006826	1	5	2001	15774	0.00049975	0.000316977	0.49255	0.999787	-,106427233:down	http://amigo.geneontology.org/amigo/term/GO:0006826
ligase activity, forming nitrogen-metal bonds	Molecular Function	GO:0051002	1	5	2001	15774	0.00049975	0.000316977	0.49255	0.999787	-,106429936:up	http://amigo.geneontology.org/amigo/term/GO:0051002
DNA polymerase activity	Molecular Function	GO:0034061	1	5	2001	15774	0.00049975	0.000316977	0.49255	0.999787	orf5,1466281:up	http://amigo.geneontology.org/amigo/term/GO:0034061
alcohol catabolic process	Biological Process	GO:0046164	1	5	2001	15774	0.00049975	0.000316977	0.49255	0.999787	-,106453198:down	http://amigo.geneontology.org/amigo/term/GO:0046164
cytosolic large ribosomal subunit	Cellular Component	GO:0022625	1	5	2001	15774	0.00049975	0.000316977	0.49255	0.999787	-,106345279:down	http://amigo.geneontology.org/amigo/term/GO:0022625
lysophosphatidic acid acyltransferase activity	Molecular Function	GO:0042171	1	5	2001	15774	0.00049975	0.000316977	0.49255	0.999787	ACT2,106441094:down	http://amigo.geneontology.org/amigo/term/GO:0042171
isocitrate dehydrogenase (NADP+) activity	Molecular Function	GO:0004450	1	5	2001	15774	0.00049975	0.000316977	0.49255	0.999787	-,106441215:up	http://amigo.geneontology.org/amigo/term/GO:0004450
rRNA methyltransferase activity	Molecular Function	GO:0008649	1	5	2001	15774	0.00049975	0.000316977	0.49255	0.999787	-,106404480:up	http://amigo.geneontology.org/amigo/term/GO:0008649
cellular iron ion homeostasis	Biological Process	GO:0006879	1	5	2001	15774	0.00049975	0.000316977	0.49255	0.999787	-,106427233:down	http://amigo.geneontology.org/amigo/term/GO:0006879
3-isopropylmalate dehydrogenase activity	Molecular Function	GO:0003862	1	5	2001	15774	0.00049975	0.000316977	0.49255	0.999787	-,106430755:down	http://amigo.geneontology.org/amigo/term/GO:0003862
phosphatidylinositol-3-phosphate biosynthetic process	Biological Process	GO:0036092	1	5	2001	15774	0.00049975	0.000316977	0.49255	0.999787	-,106401488:up	http://amigo.geneontology.org/amigo/term/GO:0036092
inorganic phosphate transmembrane transporter activity	Molecular Function	GO:0005315	1	5	2001	15774	0.00049975	0.000316977	0.49255	0.999787	-,106450979:down	http://amigo.geneontology.org/amigo/term/GO:0005315
response to metal ion	Biological Process	GO:0010038	1	5	2001	15774	0.00049975	0.000316977	0.49255	0.999787	-,106403103:down	http://amigo.geneontology.org/amigo/term/GO:0010038
glycopeptide alpha-N-acetylgalactosaminidase activity	Molecular Function	GO:0033926	1	5	2001	15774	0.00049975	0.000316977	0.49255	0.999787	-,106357214:down	http://amigo.geneontology.org/amigo/term/GO:0033926
regulation of gene expression, epigenetic	Biological Process	GO:0040029	1	5	2001	15774	0.00049975	0.000316977	0.49255	0.999787	-,106387454:down	http://amigo.geneontology.org/amigo/term/GO:0040029
glycerol-3-phosphate dehydrogenase [NAD+] activity	Molecular Function	GO:0004367	1	5	2001	15774	0.00049975	0.000316977	0.49255	0.999787	GPD1,106352802:up	http://amigo.geneontology.org/amigo/term/GO:0004367
iron ion homeostasis	Biological Process	GO:0055072	1	5	2001	15774	0.00049975	0.000316977	0.49255	0.999787	-,106427233:down	http://amigo.geneontology.org/amigo/term/GO:0055072
isocitrate metabolic process	Biological Process	GO:0006102	1	5	2001	15774	0.00049975	0.000316977	0.49255	0.999787	-,106441215:up	http://amigo.geneontology.org/amigo/term/GO:0006102
GDP-mannose biosynthetic process	Biological Process	GO:0009298	1	5	2001	15774	0.00049975	0.000316977	0.49255	0.999787	-,106450944:down	http://amigo.geneontology.org/amigo/term/GO:0009298
establishment of protein localization to mitochondrial membrane	Biological Process	GO:0090151	1	5	2001	15774	0.00049975	0.000316977	0.49255	0.999787	-,106424745:up	http://amigo.geneontology.org/amigo/term/GO:0090151
NAD biosynthetic process	Biological Process	GO:0009435	1	5	2001	15774	0.00049975	0.000316977	0.49255	0.999787	-,106399417:up	http://amigo.geneontology.org/amigo/term/GO:0009435
fructose 1,6-bisphosphate 1-phosphatase activity	Molecular Function	GO:0042132	1	5	2001	15774	0.00049975	0.000316977	0.49255	0.999787	FBPase,106401056:up	http://amigo.geneontology.org/amigo/term/GO:0042132
isopentenyl diphosphate biosynthetic process	Biological Process	GO:0009240	1	5	2001	15774	0.00049975	0.000316977	0.49255	0.999787	-,106411721:up	http://amigo.geneontology.org/amigo/term/GO:0009240
3-hydroxyacyl-CoA dehydrogenase activity	Molecular Function	GO:0003857	1	5	2001	15774	0.00049975	0.000316977	0.49255	0.999787	-,106398246:down	http://amigo.geneontology.org/amigo/term/GO:0003857
5-methyltetrahydropteroyltri-L-glutamate-dependent methyltransferase activity	Molecular Function	GO:0042085	1	5	2001	15774	0.00049975	0.000316977	0.49255	0.999787	-,106380770:up	http://amigo.geneontology.org/amigo/term/GO:0042085
vitamin B6 biosynthetic process	Biological Process	GO:0042819	1	5	2001	15774	0.00049975	0.000316977	0.49255	0.999787	-,106433826:down	http://amigo.geneontology.org/amigo/term/GO:0042819
cytidylate kinase activity	Molecular Function	GO:0004127	1	5	2001	15774	0.00049975	0.000316977	0.49255	0.999787	-,106439693:down	http://amigo.geneontology.org/amigo/term/GO:0004127
tRNA wobble uridine modification	Biological Process	GO:0002098	1	5	2001	15774	0.00049975	0.000316977	0.49255	0.999787	-,106371322:down	http://amigo.geneontology.org/amigo/term/GO:0002098
glycerol-3-phosphate catabolic process	Biological Process	GO:0046168	1	5	2001	15774	0.00049975	0.000316977	0.49255	0.999787	GPD1,106352802:up	http://amigo.geneontology.org/amigo/term/GO:0046168
isopentenyl diphosphate metabolic process	Biological Process	GO:0046490	1	5	2001	15774	0.00049975	0.000316977	0.49255	0.999787	-,106411721:up	http://amigo.geneontology.org/amigo/term/GO:0046490
dolichyl-diphosphooligosaccharide-protein glycotransferase activity	Molecular Function	GO:0004579	1	5	2001	15774	0.00049975	0.000316977	0.49255	0.999787	-,106364576:up	http://amigo.geneontology.org/amigo/term/GO:0004579
magnesium chelatase activity	Molecular Function	GO:0016851	1	5	2001	15774	0.00049975	0.000316977	0.49255	0.999787	-,106429936:up	http://amigo.geneontology.org/amigo/term/GO:0016851
cofactor metabolic process	Biological Process	GO:0051186	21	162	2001	15774	0.0104948	0.0102701	0.493159	0.999787	-,106438455:down|-,106354395:up|-,106371322:down|-,106411793:down|-,106357589:up|-,106411721:up|-,106429936:up|-,106372077:up|-,106422744:down|-,106451560:down|-,106452433:up|-,106425970:down|-,106376325:down|-,106399417:up|-,106354791:up|-,106367801:up|-,106354690:down|-,106433826:down|-,106447136:down|-,106365527:up|-,106446309:up	http://amigo.geneontology.org/amigo/term/GO:0051186
establishment of localization	Biological Process	GO:0051234	136	1068	2001	15774	0.067966	0.0677064	0.495167	0.999787	-,106404745:up|-,106345659:up|-,106429079:down|-,106440095:down|-,106377804:up|-,106415502:down|-,106389879:down|atp9,4237875:up|-,106345473:up|-,106353679:down|-,106411434:down|-,106423777:up|-,106409120:up|-,106360303:up|-,106422163:up|-,106370582:up|atp6,4237874:up|-,106449268:up|-,106379339:down|-,106451605:up|-,106400779:down|-,106348906:up|-,106402865:down|-,106364845:down|-,106351468:up|-,…	http://amigo.geneontology.org/amigo/term/GO:0051234
protein disulfide oxidoreductase activity	Molecular Function	GO:0015035	19	147	2001	15774	0.00949525	0.00931913	0.502442	0.999787	-,106392101:down|-,106449850:down|-,106352879:down|-,106441099:up|-,106352037:down|-,106406568:down|-,106415370:up|-,106401378:down|-,106413769:up|-,106370090:down|-,106436557:down|-,106406205:down|-,106435142:down|-,106435253:down|-,106356879:down|-,106357993:up|-,106370498:up|-,106385772:up|-,106444322:down	http://amigo.geneontology.org/amigo/term/GO:0015035
localization	Biological Process	GO:0051179	136	1070	2001	15774	0.067966	0.0678331	0.504802	0.999787	-,106404745:up|-,106345659:up|-,106429079:down|-,106440095:down|-,106377804:up|-,106415502:down|-,106389879:down|atp9,4237875:up|-,106345473:up|-,106353679:down|-,106411434:down|-,106423777:up|-,106409120:up|-,106360303:up|-,106422163:up|-,106370582:up|atp6,4237874:up|-,106449268:up|-,106379339:down|-,106451605:up|-,106400779:down|-,106348906:up|-,106402865:down|-,106364845:down|-,106351468:up|-,…	http://amigo.geneontology.org/amigo/term/GO:0051179
nuclear-transcribed mRNA poly(A) tail shortening	Biological Process	GO:0000289	2	13	2001	15774	0.0009995	0.000824141	0.504819	0.999787	-,106430762:down|-,106427348:up	http://amigo.geneontology.org/amigo/term/GO:0000289
glutamate-ammonia ligase activity	Molecular Function	GO:0004356	2	13	2001	15774	0.0009995	0.000824141	0.504819	0.999787	GLN1.4,106423699:up|-,106429263:up	http://amigo.geneontology.org/amigo/term/GO:0004356
dephosphorylation	Biological Process	GO:0016311	2	13	2001	15774	0.0009995	0.000824141	0.504819	0.999787	-,106402904:down|-,106453198:down	http://amigo.geneontology.org/amigo/term/GO:0016311
folic acid-containing compound biosynthetic process	Biological Process	GO:0009396	2	13	2001	15774	0.0009995	0.000824141	0.504819	0.999787	-,106411793:down|-,106365527:up	http://amigo.geneontology.org/amigo/term/GO:0009396
poly(A)-specific ribonuclease activity	Molecular Function	GO:0004535	2	13	2001	15774	0.0009995	0.000824141	0.504819	0.999787	-,106430762:down|-,106427348:up	http://amigo.geneontology.org/amigo/term/GO:0004535
diacylglycerol O-acyltransferase activity	Molecular Function	GO:0004144	2	13	2001	15774	0.0009995	0.000824141	0.504819	0.999787	-,106409369:up|-,106391377:up	http://amigo.geneontology.org/amigo/term/GO:0004144
cotranslational protein targeting to membrane	Biological Process	GO:0006613	2	13	2001	15774	0.0009995	0.000824141	0.504819	0.999787	-,106372661:down|-,106378107:up	http://amigo.geneontology.org/amigo/term/GO:0006613
proline biosynthetic process	Biological Process	GO:0006561	2	13	2001	15774	0.0009995	0.000824141	0.504819	0.999787	-,106451021:down|-,106372121:down	http://amigo.geneontology.org/amigo/term/GO:0006561
glutamine biosynthetic process	Biological Process	GO:0006542	2	13	2001	15774	0.0009995	0.000824141	0.504819	0.999787	GLN1.4,106423699:up|-,106429263:up	http://amigo.geneontology.org/amigo/term/GO:0006542
anion:anion antiporter activity	Molecular Function	GO:0015301	2	13	2001	15774	0.0009995	0.000824141	0.504819	0.999787	-,106376662:up|BOR6,106436394:up	http://amigo.geneontology.org/amigo/term/GO:0015301
zinc ion transmembrane transporter activity	Molecular Function	GO:0005385	2	13	2001	15774	0.0009995	0.000824141	0.504819	0.999787	-,106418106:up|-,106447963:down	http://amigo.geneontology.org/amigo/term/GO:0005385
ammonia ligase activity	Molecular Function	GO:0016211	2	13	2001	15774	0.0009995	0.000824141	0.504819	0.999787	GLN1.4,106423699:up|-,106429263:up	http://amigo.geneontology.org/amigo/term/GO:0016211
SRP-dependent cotranslational protein targeting to membrane	Biological Process	GO:0006614	2	13	2001	15774	0.0009995	0.000824141	0.504819	0.999787	-,106372661:down|-,106378107:up	http://amigo.geneontology.org/amigo/term/GO:0006614
acid-ammonia (or amide) ligase activity	Molecular Function	GO:0016880	2	13	2001	15774	0.0009995	0.000824141	0.504819	0.999787	GLN1.4,106423699:up|-,106429263:up	http://amigo.geneontology.org/amigo/term/GO:0016880
hydrolase activity, hydrolyzing N-glycosyl compounds	Molecular Function	GO:0016799	3	21	2001	15774	0.00149925	0.0013313	0.508737	0.999787	-,106422791:up|-,106379931:down|-,106356714:up	http://amigo.geneontology.org/amigo/term/GO:0016799
folic acid-containing compound metabolic process	Biological Process	GO:0006760	3	21	2001	15774	0.00149925	0.0013313	0.508737	0.999787	-,106411793:down|-,106365527:up|-,106425970:down	http://amigo.geneontology.org/amigo/term/GO:0006760
regulation of localization	Biological Process	GO:0032879	3	21	2001	15774	0.00149925	0.0013313	0.508737	0.999787	-,106361805:down|-,106409120:up|-,106433169:down	http://amigo.geneontology.org/amigo/term/GO:0032879
regulation of transport	Biological Process	GO:0051049	3	21	2001	15774	0.00149925	0.0013313	0.508737	0.999787	-,106361805:down|-,106409120:up|-,106433169:down	http://amigo.geneontology.org/amigo/term/GO:0051049
cytoplasmic vesicle membrane	Cellular Component	GO:0030659	4	29	2001	15774	0.001999	0.00183847	0.511181	0.999787	-,106374275:down|-,106426653:down|-,106400925:up|-,106451739:down	http://amigo.geneontology.org/amigo/term/GO:0030659
monolayer-surrounded lipid storage body	Cellular Component	GO:0012511	4	29	2001	15774	0.001999	0.00183847	0.511181	0.999787	OlnB4,106419230:down|-,106449582:down|-,106419262:down|S5,106402530:down	http://amigo.geneontology.org/amigo/term/GO:0012511
glutamine metabolic process	Biological Process	GO:0006541	4	29	2001	15774	0.001999	0.00183847	0.511181	0.999787	-,106451348:down|GLN1.4,106423699:up|-,106433029:down|-,106429263:up	http://amigo.geneontology.org/amigo/term/GO:0006541
vesicle membrane	Cellular Component	GO:0012506	4	29	2001	15774	0.001999	0.00183847	0.511181	0.999787	-,106374275:down|-,106426653:down|-,106400925:up|-,106451739:down	http://amigo.geneontology.org/amigo/term/GO:0012506
lipid particle	Cellular Component	GO:0005811	4	29	2001	15774	0.001999	0.00183847	0.511181	0.999787	OlnB4,106419230:down|-,106449582:down|-,106419262:down|S5,106402530:down	http://amigo.geneontology.org/amigo/term/GO:0005811
water-soluble vitamin metabolic process	Biological Process	GO:0006767	4	29	2001	15774	0.001999	0.00183847	0.511181	0.999787	-,106411793:down|-,106420920:down|-,106433826:down|-,106429799:down	http://amigo.geneontology.org/amigo/term/GO:0006767
organelle assembly	Biological Process	GO:0070925	4	29	2001	15774	0.001999	0.00183847	0.511181	0.999787	-,106415144:down|-,106412121:up|-,106406427:down|-,106359587:up	http://amigo.geneontology.org/amigo/term/GO:0070925
cytoplasmic vesicle part	Cellular Component	GO:0044433	4	29	2001	15774	0.001999	0.00183847	0.511181	0.999787	-,106374275:down|-,106426653:down|-,106400925:up|-,106451739:down	http://amigo.geneontology.org/amigo/term/GO:0044433
organelle outer membrane	Cellular Component	GO:0031968	5	37	2001	15774	0.00249875	0.00234563	0.513064	0.999787	-,106408968:up|-,106367187:up|-,106424745:up|-,106452659:up|-,106389245:up	http://amigo.geneontology.org/amigo/term/GO:0031968
structure-specific DNA binding	Molecular Function	GO:0043566	5	37	2001	15774	0.00249875	0.00234563	0.513064	0.999787	-,106382431:up|-,106364764:up|-,106391164:up|-,106412299:up|-,106356751:up	http://amigo.geneontology.org/amigo/term/GO:0043566
disulfide oxidoreductase activity	Molecular Function	GO:0015036	19	148	2001	15774	0.00949525	0.00938253	0.515012	0.999787	-,106392101:down|-,106449850:down|-,106352879:down|-,106441099:up|-,106352037:down|-,106406568:down|-,106415370:up|-,106401378:down|-,106413769:up|-,106370090:down|-,106436557:down|-,106406205:down|-,106435142:down|-,106435253:down|-,106356879:down|-,106357993:up|-,106370498:up|-,106385772:up|-,106444322:down	http://amigo.geneontology.org/amigo/term/GO:0015036
pyrimidine-containing compound metabolic process	Biological Process	GO:0072527	7	53	2001	15774	0.00349825	0.00335996	0.516054	0.999787	-,106451348:down|-,106439886:up|-,106389339:up|-,106420920:down|-,106439693:down|-,106366051:up|-,106429799:down	http://amigo.geneontology.org/amigo/term/GO:0072527
pyrimidine-containing compound biosynthetic process	Biological Process	GO:0072528	7	53	2001	15774	0.00349825	0.00335996	0.516054	0.999787	-,106451348:down|-,106439886:up|-,106389339:up|-,106420920:down|-,106439693:down|-,106366051:up|-,106429799:down	http://amigo.geneontology.org/amigo/term/GO:0072528
protein localization to organelle	Biological Process	GO:0033365	9	70	2001	15774	0.00449775	0.00443768	0.536668	0.999787	-,106424745:up|-,106401106:up|-,106452659:up|-,106361805:down|-,106372661:down|-,106389245:up|-,106440940:up|-,106378107:up|-,106433169:down	http://amigo.geneontology.org/amigo/term/GO:0033365
pyridoxal phosphate binding	Molecular Function	GO:0030170	10	78	2001	15774	0.0049975	0.00494485	0.536807	0.999787	-,106411702:down|-,106418158:up|-,106433119:up|-,106380752:up|-,106385546:down|-,106367866:up|-,106368024:down|-,106401334:down|-,106425823:up|-,106425970:down	http://amigo.geneontology.org/amigo/term/GO:0030170
oxidoreductase activity, acting on the CH-OH group of donors, NAD or NADP as acceptor	Molecular Function	GO:0016616	12	94	2001	15774	0.005997	0.00595917	0.537289	0.999787	-,106371018:up|-,106421820:up|-,106430755:down|-,106403500:up|-,106354789:up|-,106383016:up|-,106441215:up|GPD1,106352802:up|-,106371017:up|-,106446309:up|-,106398246:down|-,106436612:down	http://amigo.geneontology.org/amigo/term/GO:0016616
ligase activity	Molecular Function	GO:0016874	14	110	2001	15774	0.0069965	0.0069735	0.537941	0.999787	-,106371322:down|-,106451348:down|-,106401637:down|GLN1.4,106423699:up|-,106429936:up|-,106423409:up|-,106415337:down|-,106429263:up|-,106354716:down|-,106361079:down|acs6,106372084:down|-,106360786:up|accA1,106427748:up|-,106380702:up	http://amigo.geneontology.org/amigo/term/GO:0016874
phosphorylation	Biological Process	GO:0016310	16	126	2001	15774	0.007996	0.00798783	0.538691	0.999787	-,106375220:up|AGL20,106438253:up|-,106453198:down|nad5,4237891:up|-,106425753:down|-,106431084:down|-,106451573:up|-,106360130:up|-,106390106:down|-,106357060:up|-,106423176:down|TT16.2,106444269:up|-,106361331:up|-,106366064:up|FLC.A2,106383096:down|FLC.C9-a,106358318:down	http://amigo.geneontology.org/amigo/term/GO:0016310
glutamine family amino acid biosynthetic process	Biological Process	GO:0009084	4	30	2001	15774	0.001999	0.00190186	0.539021	0.999787	-,106451021:down|-,106372121:down|GLN1.4,106423699:up|-,106429263:up	http://amigo.geneontology.org/amigo/term/GO:0009084
DNA-directed RNA polymerase II, holoenzyme	Cellular Component	GO:0016591	3	22	2001	15774	0.00149925	0.0013947	0.541328	0.999787	-,106401954:up|-,106446012:up|-,106404518:down	http://amigo.geneontology.org/amigo/term/GO:0016591
oligosaccharide metabolic process	Biological Process	GO:0009311	3	22	2001	15774	0.00149925	0.0013947	0.541328	0.999787	-,106407327:down|-,106376007:up|-,106386990:down	http://amigo.geneontology.org/amigo/term/GO:0009311
inorganic anion transport	Biological Process	GO:0015698	2	14	2001	15774	0.0009995	0.000887536	0.545915	0.999787	-,106450979:down|-,106351468:up	http://amigo.geneontology.org/amigo/term/GO:0015698
oligosaccharide transmembrane transporter activity	Molecular Function	GO:0015157	2	14	2001	15774	0.0009995	0.000887536	0.545915	0.999787	SUT4-2,106346228:down|SUT1-3,106354180:up	http://amigo.geneontology.org/amigo/term/GO:0015157
sucrose transmembrane transporter activity	Molecular Function	GO:0008515	2	14	2001	15774	0.0009995	0.000887536	0.545915	0.999787	SUT4-2,106346228:down|SUT1-3,106354180:up	http://amigo.geneontology.org/amigo/term/GO:0008515
sulfurtransferase activity	Molecular Function	GO:0016783	2	14	2001	15774	0.0009995	0.000887536	0.545915	0.999787	-,106371322:down|-,106447136:down	http://amigo.geneontology.org/amigo/term/GO:0016783
chloroplast stroma	Cellular Component	GO:0009570	2	14	2001	15774	0.0009995	0.000887536	0.545915	0.999787	-,106381951:down|-,106420920:down	http://amigo.geneontology.org/amigo/term/GO:0009570
serine-type carboxypeptidase activity	Molecular Function	GO:0004185	2	14	2001	15774	0.0009995	0.000887536	0.545915	0.999787	-,106453026:down|-,106411884:down	http://amigo.geneontology.org/amigo/term/GO:0004185
proteasome core complex, alpha-subunit complex	Cellular Component	GO:0019773	2	14	2001	15774	0.0009995	0.000887536	0.545915	0.999787	-,106381466:down|-,106381527:up	http://amigo.geneontology.org/amigo/term/GO:0019773
nuclear-transcribed mRNA catabolic process, deadenylation-dependent decay	Biological Process	GO:0000288	2	14	2001	15774	0.0009995	0.000887536	0.545915	0.999787	-,106430762:down|-,106427348:up	http://amigo.geneontology.org/amigo/term/GO:0000288
indolalkylamine metabolic process	Biological Process	GO:0006586	2	14	2001	15774	0.0009995	0.000887536	0.545915	0.999787	-,106432520:down|-,106380774:up	http://amigo.geneontology.org/amigo/term/GO:0006586
ATPase activity, coupled to transmembrane movement of ions, phosphorylative mechanism	Molecular Function	GO:0015662	2	14	2001	15774	0.0009995	0.000887536	0.545915	0.999787	-,106396742:down|-,106376913:down	http://amigo.geneontology.org/amigo/term/GO:0015662
indole-containing compound metabolic process	Biological Process	GO:0042430	2	14	2001	15774	0.0009995	0.000887536	0.545915	0.999787	-,106432520:down|-,106380774:up	http://amigo.geneontology.org/amigo/term/GO:0042430
chemical homeostasis	Biological Process	GO:0048878	2	14	2001	15774	0.0009995	0.000887536	0.545915	0.999787	-,106427233:down|-,106453015:up	http://amigo.geneontology.org/amigo/term/GO:0048878
tryptophan metabolic process	Biological Process	GO:0006568	2	14	2001	15774	0.0009995	0.000887536	0.545915	0.999787	-,106432520:down|-,106380774:up	http://amigo.geneontology.org/amigo/term/GO:0006568
phosphatidylinositol biosynthetic process	Biological Process	GO:0006661	2	14	2001	15774	0.0009995	0.000887536	0.545915	0.999787	-,106401488:up|-,106415338:down	http://amigo.geneontology.org/amigo/term/GO:0006661
disaccharide transmembrane transporter activity	Molecular Function	GO:0015154	2	14	2001	15774	0.0009995	0.000887536	0.545915	0.999787	SUT4-2,106346228:down|SUT1-3,106354180:up	http://amigo.geneontology.org/amigo/term/GO:0015154
regulation of cellular component biogenesis	Biological Process	GO:0044087	2	14	2001	15774	0.0009995	0.000887536	0.545915	0.999787	-,106406717:down|-,106413989:down	http://amigo.geneontology.org/amigo/term/GO:0044087
ammonium ion metabolic process	Biological Process	GO:0097164	2	14	2001	15774	0.0009995	0.000887536	0.545915	0.999787	-,106428589:down|-,106382860:up	http://amigo.geneontology.org/amigo/term/GO:0097164
plastid stroma	Cellular Component	GO:0009532	2	14	2001	15774	0.0009995	0.000887536	0.545915	0.999787	-,106381951:down|-,106420920:down	http://amigo.geneontology.org/amigo/term/GO:0009532
structural molecule activity	Molecular Function	GO:0005198	85	675	2001	15774	0.0424788	0.0427919	0.547724	0.999787	-,106353110:up|-,106424753:up|-,106441366:up|BNAA02G24030D,106379612:up|-,106424201:down|-,106381924:up|-,106385348:up|-,106425816:up|BNAC06G40390D,106430754:down|-,106413971:up|-,106441272:up|-,106400193:up|-,106380455:up|-,106375684:up|-,106390331:down|-,106391656:up|-,106360873:down|-,106383144:down|-,106352815:up|-,106439994:up|-,106451134:down|-,106435517:down|-,106450524:up|-,106375222:up|-…	http://amigo.geneontology.org/amigo/term/GO:0005198
ribonucleoside monophosphate metabolic process	Biological Process	GO:0009161	17	135	2001	15774	0.00849575	0.00855839	0.552105	0.999787	-,106357589:up|-,106389339:up|nad5,4237891:up|-,106422744:down|-,106366051:up|-,106379176:up|atp9,4237875:up|-,106452433:up|-,106360908:up|-,106398926:down|-,106439886:up|-,106354789:up|-,106433662:up|-,106422246:down|-,106354791:up|-,106367801:up|atp6,4237874:up	http://amigo.geneontology.org/amigo/term/GO:0009161
nucleosome	Cellular Component	GO:0000786	16	127	2001	15774	0.007996	0.00805122	0.552108	0.999787	-,106387511:up|-,106416431:up|-,106390768:down|-,106346382:down|-,106440705:down|-,106349565:down|-,106411981:up|-,106347525:up|-,106435535:up|-,106441121:down|-,106356718:down|-,106366424:up|-,106438126:up|-,106385401:down|-,106438342:up|-,106438345:up	http://amigo.geneontology.org/amigo/term/GO:0000786
response to oxygen-containing compound	Biological Process	GO:1901700	12	95	2001	15774	0.005997	0.00602257	0.552787	0.999787	-,106347525:up|-,106441121:down|-,106396636:up|-,106346382:down|-,106351468:up|-,106362169:down|-,106385401:down|CIPK15.1,106435465:up|-,106358233:down|-,106426645:down|-,106438345:up|-,106396634:up	http://amigo.geneontology.org/amigo/term/GO:1901700
response to inorganic substance	Biological Process	GO:0010035	9	71	2001	15774	0.00449775	0.00450108	0.554578	0.999787	-,106347525:up|-,106441121:down|-,106346382:down|-,106351468:up|-,106362169:down|-,106385401:down|-,106403103:down|-,106358233:down|-,106438345:up	http://amigo.geneontology.org/amigo/term/GO:0010035
cellular response to acid chemical	Biological Process	GO:0071229	1	6	2001	15774	0.00049975	0.000380373	0.556942	0.999787	CIPK15.1,106435465:up	http://amigo.geneontology.org/amigo/term/GO:0071229
aminoglycan biosynthetic process	Biological Process	GO:0006023	1	6	2001	15774	0.00049975	0.000380373	0.556942	0.999787	-,106370688:down	http://amigo.geneontology.org/amigo/term/GO:0006023
phosphopantetheine binding	Molecular Function	GO:0031177	1	6	2001	15774	0.00049975	0.000380373	0.556942	0.999787	ACL1.A1,106453012:up	http://amigo.geneontology.org/amigo/term/GO:0031177
NAD-dependent protein deacetylase activity	Molecular Function	GO:0034979	1	6	2001	15774	0.00049975	0.000380373	0.556942	0.999787	-,106365662:up	http://amigo.geneontology.org/amigo/term/GO:0034979
solute:proton symporter activity	Molecular Function	GO:0015295	1	6	2001	15774	0.00049975	0.000380373	0.556942	0.999787	-,106388311:down	http://amigo.geneontology.org/amigo/term/GO:0015295
gamma-glutamylcyclotransferase activity	Molecular Function	GO:0003839	1	6	2001	15774	0.00049975	0.000380373	0.556942	0.999787	-,106386242:down	http://amigo.geneontology.org/amigo/term/GO:0003839
regulation of photosynthesis	Biological Process	GO:0010109	1	6	2001	15774	0.00049975	0.000380373	0.556942	0.999787	-,106357671:down	http://amigo.geneontology.org/amigo/term/GO:0010109
thiamine pyrophosphate binding	Molecular Function	GO:0030976	1	6	2001	15774	0.00049975	0.000380373	0.556942	0.999787	-,106411347:up	http://amigo.geneontology.org/amigo/term/GO:0030976
photosystem II stabilization	Biological Process	GO:0042549	1	6	2001	15774	0.00049975	0.000380373	0.556942	0.999787	-,106357671:down	http://amigo.geneontology.org/amigo/term/GO:0042549
proteoglycan metabolic process	Biological Process	GO:0006029	1	6	2001	15774	0.00049975	0.000380373	0.556942	0.999787	-,106370688:down	http://amigo.geneontology.org/amigo/term/GO:0006029
phosphatidylcholine metabolic process	Biological Process	GO:0046470	1	6	2001	15774	0.00049975	0.000380373	0.556942	0.999787	-,106428589:down	http://amigo.geneontology.org/amigo/term/GO:0046470
glycosaminoglycan biosynthetic process	Biological Process	GO:0006024	1	6	2001	15774	0.00049975	0.000380373	0.556942	0.999787	-,106370688:down	http://amigo.geneontology.org/amigo/term/GO:0006024
S-adenosylmethionine metabolic process	Biological Process	GO:0046500	1	6	2001	15774	0.00049975	0.000380373	0.556942	0.999787	-,106451560:down	http://amigo.geneontology.org/amigo/term/GO:0046500
nicotianamine biosynthetic process	Biological Process	GO:0030418	1	6	2001	15774	0.00049975	0.000380373	0.556942	0.999787	-,106445243:down	http://amigo.geneontology.org/amigo/term/GO:0030418
oxidoreductase activity, oxidizing metal ions, oxygen as acceptor	Molecular Function	GO:0016724	1	6	2001	15774	0.00049975	0.000380373	0.556942	0.999787	-,106427233:down	http://amigo.geneontology.org/amigo/term/GO:0016724
ferroxidase activity	Molecular Function	GO:0004322	1	6	2001	15774	0.00049975	0.000380373	0.556942	0.999787	-,106427233:down	http://amigo.geneontology.org/amigo/term/GO:0004322
heparan sulfate proteoglycan metabolic process	Biological Process	GO:0030201	1	6	2001	15774	0.00049975	0.000380373	0.556942	0.999787	-,106370688:down	http://amigo.geneontology.org/amigo/term/GO:0030201
adenosylmethionine decarboxylase activity	Molecular Function	GO:0004014	1	6	2001	15774	0.00049975	0.000380373	0.556942	0.999787	-,106382860:up	http://amigo.geneontology.org/amigo/term/GO:0004014
proteasome assembly	Biological Process	GO:0043248	1	6	2001	15774	0.00049975	0.000380373	0.556942	0.999787	-,106381049:down	http://amigo.geneontology.org/amigo/term/GO:0043248
aminoacyl-tRNA hydrolase activity	Molecular Function	GO:0004045	1	6	2001	15774	0.00049975	0.000380373	0.556942	0.999787	-,106387702:down	http://amigo.geneontology.org/amigo/term/GO:0004045
N-acylphosphatidylethanolamine-specific phospholipase D activity	Molecular Function	GO:0070290	1	6	2001	15774	0.00049975	0.000380373	0.556942	0.999787	-,106428589:down	http://amigo.geneontology.org/amigo/term/GO:0070290
nicotianamine synthase activity	Molecular Function	GO:0030410	1	6	2001	15774	0.00049975	0.000380373	0.556942	0.999787	-,106445243:down	http://amigo.geneontology.org/amigo/term/GO:0030410
deacetylase activity	Molecular Function	GO:0019213	1	6	2001	15774	0.00049975	0.000380373	0.556942	0.999787	-,106365662:up	http://amigo.geneontology.org/amigo/term/GO:0019213
modified amino acid binding	Molecular Function	GO:0072341	1	6	2001	15774	0.00049975	0.000380373	0.556942	0.999787	ACL1.A1,106453012:up	http://amigo.geneontology.org/amigo/term/GO:0072341
S-adenosylmethionine biosynthetic process	Biological Process	GO:0006556	1	6	2001	15774	0.00049975	0.000380373	0.556942	0.999787	-,106451560:down	http://amigo.geneontology.org/amigo/term/GO:0006556
glycine hydroxymethyltransferase activity	Molecular Function	GO:0004372	1	6	2001	15774	0.00049975	0.000380373	0.556942	0.999787	-,106425970:down	http://amigo.geneontology.org/amigo/term/GO:0004372
tricarboxylic acid biosynthetic process	Biological Process	GO:0072351	1	6	2001	15774	0.00049975	0.000380373	0.556942	0.999787	-,106445243:down	http://amigo.geneontology.org/amigo/term/GO:0072351
transcription factor TFIID complex	Cellular Component	GO:0005669	1	6	2001	15774	0.00049975	0.000380373	0.556942	0.999787	-,106404518:down	http://amigo.geneontology.org/amigo/term/GO:0005669
histone deacetylase activity (H3-K14 specific)	Molecular Function	GO:0031078	1	6	2001	15774	0.00049975	0.000380373	0.556942	0.999787	-,106365662:up	http://amigo.geneontology.org/amigo/term/GO:0031078
thiosulfate sulfurtransferase activity	Molecular Function	GO:0004792	1	6	2001	15774	0.00049975	0.000380373	0.556942	0.999787	-,106371322:down	http://amigo.geneontology.org/amigo/term/GO:0004792
response to reactive oxygen species	Biological Process	GO:0000302	1	6	2001	15774	0.00049975	0.000380373	0.556942	0.999787	-,106362169:down	http://amigo.geneontology.org/amigo/term/GO:0000302
cellular transition metal ion homeostasis	Biological Process	GO:0046916	1	6	2001	15774	0.00049975	0.000380373	0.556942	0.999787	-,106427233:down	http://amigo.geneontology.org/amigo/term/GO:0046916
oligosaccharyl transferase activity	Molecular Function	GO:0004576	1	6	2001	15774	0.00049975	0.000380373	0.556942	0.999787	-,106364576:up	http://amigo.geneontology.org/amigo/term/GO:0004576
heparan sulfate proteoglycan biosynthetic process	Biological Process	GO:0015012	1	6	2001	15774	0.00049975	0.000380373	0.556942	0.999787	-,106370688:down	http://amigo.geneontology.org/amigo/term/GO:0015012
ferric iron binding	Molecular Function	GO:0008199	1	6	2001	15774	0.00049975	0.000380373	0.556942	0.999787	-,106427233:down	http://amigo.geneontology.org/amigo/term/GO:0008199
chorismate metabolic process	Biological Process	GO:0046417	1	6	2001	15774	0.00049975	0.000380373	0.556942	0.999787	-,106402493:down	http://amigo.geneontology.org/amigo/term/GO:0046417
ribosomal small subunit assembly	Biological Process	GO:0000028	1	6	2001	15774	0.00049975	0.000380373	0.556942	0.999787	-,106406427:down	http://amigo.geneontology.org/amigo/term/GO:0000028
proteoglycan biosynthetic process	Biological Process	GO:0030166	1	6	2001	15774	0.00049975	0.000380373	0.556942	0.999787	-,106370688:down	http://amigo.geneontology.org/amigo/term/GO:0030166
spermine biosynthetic process	Biological Process	GO:0006597	1	6	2001	15774	0.00049975	0.000380373	0.556942	0.999787	-,106382860:up	http://amigo.geneontology.org/amigo/term/GO:0006597
ethanolamine-containing compound metabolic process	Biological Process	GO:0042439	1	6	2001	15774	0.00049975	0.000380373	0.556942	0.999787	-,106428589:down	http://amigo.geneontology.org/amigo/term/GO:0042439
nicotianamine metabolic process	Biological Process	GO:0030417	1	6	2001	15774	0.00049975	0.000380373	0.556942	0.999787	-,106445243:down	http://amigo.geneontology.org/amigo/term/GO:0030417
sucrose synthase activity	Molecular Function	GO:0016157	1	6	2001	15774	0.00049975	0.000380373	0.556942	0.999787	-,106386990:down	http://amigo.geneontology.org/amigo/term/GO:0016157
methionine adenosyltransferase activity	Molecular Function	GO:0004478	1	6	2001	15774	0.00049975	0.000380373	0.556942	0.999787	-,106451560:down	http://amigo.geneontology.org/amigo/term/GO:0004478
sugar:proton symporter activity	Molecular Function	GO:0005351	1	6	2001	15774	0.00049975	0.000380373	0.556942	0.999787	-,106388311:down	http://amigo.geneontology.org/amigo/term/GO:0005351
spermine metabolic process	Biological Process	GO:0008215	1	6	2001	15774	0.00049975	0.000380373	0.556942	0.999787	-,106382860:up	http://amigo.geneontology.org/amigo/term/GO:0008215
phospholipase D activity	Molecular Function	GO:0004630	1	6	2001	15774	0.00049975	0.000380373	0.556942	0.999787	-,106428589:down	http://amigo.geneontology.org/amigo/term/GO:0004630
NAD-dependent histone deacetylase activity	Molecular Function	GO:0017136	1	6	2001	15774	0.00049975	0.000380373	0.556942	0.999787	-,106365662:up	http://amigo.geneontology.org/amigo/term/GO:0017136
histone deacetylase activity	Molecular Function	GO:0004407	1	6	2001	15774	0.00049975	0.000380373	0.556942	0.999787	-,106365662:up	http://amigo.geneontology.org/amigo/term/GO:0004407
transition metal ion homeostasis	Biological Process	GO:0055076	1	6	2001	15774	0.00049975	0.000380373	0.556942	0.999787	-,106427233:down	http://amigo.geneontology.org/amigo/term/GO:0055076
cation:sugar symporter activity	Molecular Function	GO:0005402	1	6	2001	15774	0.00049975	0.000380373	0.556942	0.999787	-,106388311:down	http://amigo.geneontology.org/amigo/term/GO:0005402
NAD-dependent histone deacetylase activity (H3-K14 specific)	Molecular Function	GO:0032041	1	6	2001	15774	0.00049975	0.000380373	0.556942	0.999787	-,106365662:up	http://amigo.geneontology.org/amigo/term/GO:0032041
protein deacetylase activity	Molecular Function	GO:0033558	1	6	2001	15774	0.00049975	0.000380373	0.556942	0.999787	-,106365662:up	http://amigo.geneontology.org/amigo/term/GO:0033558
glycosaminoglycan metabolic process	Biological Process	GO:0030203	1	6	2001	15774	0.00049975	0.000380373	0.556942	0.999787	-,106370688:down	http://amigo.geneontology.org/amigo/term/GO:0030203
oxidoreductase activity, oxidizing metal ions	Molecular Function	GO:0016722	1	6	2001	15774	0.00049975	0.000380373	0.556942	0.999787	-,106427233:down	http://amigo.geneontology.org/amigo/term/GO:0016722
regulation of photosynthesis, light reaction	Biological Process	GO:0042548	1	6	2001	15774	0.00049975	0.000380373	0.556942	0.999787	-,106357671:down	http://amigo.geneontology.org/amigo/term/GO:0042548
cellular metal ion homeostasis	Biological Process	GO:0006875	1	6	2001	15774	0.00049975	0.000380373	0.556942	0.999787	-,106427233:down	http://amigo.geneontology.org/amigo/term/GO:0006875
regulation of transcription, DNA-templated	Biological Process	GO:0006355	94	748	2001	15774	0.0469765	0.0474198	0.557133	0.999787	-,106407224:up|-,106369323:down|AGL20,106438253:up|-,106371751:down|-,106347225:down|-,106425753:down|-,106376715:down|BNAC01G38060D,106352023:down|-,106387454:down|NAC485,106445838:down|-,106369247:up|-,106426670:down|-,106380775:up|-,106394289:up|-,106439439:down|LEC1,106358189:up|-,106405386:down|TT16.2,106444269:up|-,106361331:up|-,106385152:down|-,106366064:up|-,106418874:down|-,106362169:do…	http://amigo.geneontology.org/amigo/term/GO:0006355
regulation of RNA biosynthetic process	Biological Process	GO:2001141	94	748	2001	15774	0.0469765	0.0474198	0.557133	0.999787	-,106407224:up|-,106369323:down|AGL20,106438253:up|-,106371751:down|-,106347225:down|-,106425753:down|-,106376715:down|BNAC01G38060D,106352023:down|-,106387454:down|NAC485,106445838:down|-,106369247:up|-,106426670:down|-,106380775:up|-,106394289:up|-,106439439:down|LEC1,106358189:up|-,106405386:down|TT16.2,106444269:up|-,106361331:up|-,106385152:down|-,106366064:up|-,106418874:down|-,106362169:do…	http://amigo.geneontology.org/amigo/term/GO:2001141
regulation of nucleic acid-templated transcription	Biological Process	GO:1903506	94	748	2001	15774	0.0469765	0.0474198	0.557133	0.999787	-,106407224:up|-,106369323:down|AGL20,106438253:up|-,106371751:down|-,106347225:down|-,106425753:down|-,106376715:down|BNAC01G38060D,106352023:down|-,106387454:down|NAC485,106445838:down|-,106369247:up|-,106426670:down|-,106380775:up|-,106394289:up|-,106439439:down|LEC1,106358189:up|-,106405386:down|TT16.2,106444269:up|-,106361331:up|-,106385152:down|-,106366064:up|-,106418874:down|-,106362169:do…	http://amigo.geneontology.org/amigo/term/GO:1903506
acetylglucosaminyltransferase activity	Molecular Function	GO:0008375	6	47	2001	15774	0.0029985	0.00297959	0.559066	0.999787	-,106442762:down|BNAC08G41640D,106412275:up|BNAA03G49920D,106444721:down|-,106368990:down|BNAA03G10360D,106436560:down|-,106375068:down	http://amigo.geneontology.org/amigo/term/GO:0008375
dicarboxylic acid metabolic process	Biological Process	GO:0043648	6	47	2001	15774	0.0029985	0.00297959	0.559066	0.999787	-,106371018:up|-,106411793:down|-,106383016:up|-,106371017:up|-,106396899:down|-,106402493:down	http://amigo.geneontology.org/amigo/term/GO:0043648
transferase activity	Molecular Function	GO:0016740	264	2095	2001	15774	0.131934	0.132813	0.560804	0.999787	-,106364585:down|-,106401127:down|-,106387859:up|-,106416280:down|-,106450540:up|CHS-BN-3,106381815:up|-,106444936:down|BNAC08G41640D,106412275:up|-,106440132:down|siah1,106357118:up|-,106354696:up|-,106376325:down|-,106433662:up|MAPKKK20.1,106394457:down|-,106399417:up|-,106443293:down|-,106369339:down|-,106361812:up|-,106361053:down|-,106427553:down|-,106414322:down|-,106380758:up|-,106360744:d…	http://amigo.geneontology.org/amigo/term/GO:0016740
extrinsic component of membrane	Cellular Component	GO:0019898	5	39	2001	15774	0.00249875	0.00247242	0.561876	0.999787	-,106443682:down|-,106380909:down|-,106440261:up|-,106438326:down|-,106357671:down	http://amigo.geneontology.org/amigo/term/GO:0019898
nucleoside monophosphate metabolic process	Biological Process	GO:0009123	17	136	2001	15774	0.00849575	0.00862178	0.564998	0.999787	-,106357589:up|-,106389339:up|nad5,4237891:up|-,106422744:down|-,106366051:up|-,106379176:up|atp9,4237875:up|-,106452433:up|-,106360908:up|-,106398926:down|-,106439886:up|-,106354789:up|-,106433662:up|-,106422246:down|-,106354791:up|-,106367801:up|atp6,4237874:up	http://amigo.geneontology.org/amigo/term/GO:0009123
protein-DNA complex	Cellular Component	GO:0032993	16	128	2001	15774	0.007996	0.00811462	0.565392	0.999787	-,106387511:up|-,106416431:up|-,106390768:down|-,106346382:down|-,106440705:down|-,106349565:down|-,106411981:up|-,106347525:up|-,106435535:up|-,106441121:down|-,106356718:down|-,106366424:up|-,106438126:up|-,106385401:down|-,106438342:up|-,106438345:up	http://amigo.geneontology.org/amigo/term/GO:0032993
pyrimidine ribonucleotide metabolic process	Biological Process	GO:0009218	4	31	2001	15774	0.001999	0.00196526	0.566031	0.999787	-,106451348:down|-,106439886:up|-,106389339:up|-,106366051:up	http://amigo.geneontology.org/amigo/term/GO:0009218
pyrimidine ribonucleotide biosynthetic process	Biological Process	GO:0009220	4	31	2001	15774	0.001999	0.00196526	0.566031	0.999787	-,106451348:down|-,106439886:up|-,106389339:up|-,106366051:up	http://amigo.geneontology.org/amigo/term/GO:0009220
translational elongation	Biological Process	GO:0006414	4	31	2001	15774	0.001999	0.00196526	0.566031	0.999787	-,106415620:up|-,106400193:up|-,106426585:up|-,106423409:up	http://amigo.geneontology.org/amigo/term/GO:0006414
pyrimidine ribonucleoside biosynthetic process	Biological Process	GO:0046132	4	31	2001	15774	0.001999	0.00196526	0.566031	0.999787	-,106451348:down|-,106439886:up|-,106389339:up|-,106366051:up	http://amigo.geneontology.org/amigo/term/GO:0046132
amino acid activation	Biological Process	GO:0043038	4	31	2001	15774	0.001999	0.00196526	0.566031	0.999787	-,106354716:down|-,106401637:down|-,106423409:up|-,106415337:down	http://amigo.geneontology.org/amigo/term/GO:0043038
pyrimidine nucleoside biosynthetic process	Biological Process	GO:0046134	4	31	2001	15774	0.001999	0.00196526	0.566031	0.999787	-,106451348:down|-,106439886:up|-,106389339:up|-,106366051:up	http://amigo.geneontology.org/amigo/term/GO:0046134
tRNA aminoacylation	Biological Process	GO:0043039	4	31	2001	15774	0.001999	0.00196526	0.566031	0.999787	-,106354716:down|-,106401637:down|-,106423409:up|-,106415337:down	http://amigo.geneontology.org/amigo/term/GO:0043039
vitamin biosynthetic process	Biological Process	GO:0009110	4	31	2001	15774	0.001999	0.00196526	0.566031	0.999787	-,106411793:down|-,106420920:down|-,106433826:down|-,106429799:down	http://amigo.geneontology.org/amigo/term/GO:0009110
pyrimidine nucleoside metabolic process	Biological Process	GO:0006213	4	31	2001	15774	0.001999	0.00196526	0.566031	0.999787	-,106451348:down|-,106439886:up|-,106389339:up|-,106366051:up	http://amigo.geneontology.org/amigo/term/GO:0006213
pyrimidine ribonucleoside metabolic process	Biological Process	GO:0046131	4	31	2001	15774	0.001999	0.00196526	0.566031	0.999787	-,106451348:down|-,106439886:up|-,106389339:up|-,106366051:up	http://amigo.geneontology.org/amigo/term/GO:0046131
nuclear-transcribed mRNA catabolic process	Biological Process	GO:0000956	4	31	2001	15774	0.001999	0.00196526	0.566031	0.999787	-,106430762:down|-,106427348:up|-,106391190:up|-,106365347:down	http://amigo.geneontology.org/amigo/term/GO:0000956
organelle	Cellular Component	GO:0043226	431	3417	2001	15774	0.215392	0.216622	0.566705	0.999787	BNAA02G24030D,106379612:up|-,106372724:up|nad5,4237891:up|-,106417940:down|-,106421061:down|-,106346382:down|NAC485,106445838:down|-,106352227:up|-,106437467:down|-,106400193:up|-,106353679:down|-,106409224:down|TT16.2,106444269:up|-,106361331:up|-,106385152:down|siah1,106357118:up|-,106376325:down|-,106418874:down|-,106443293:down|-,106380672:down|-,106381126:down|-,106385401:down|FLC.C9-a,10635…	http://amigo.geneontology.org/amigo/term/GO:0043226
intracellular organelle	Cellular Component	GO:0043229	431	3417	2001	15774	0.215392	0.216622	0.566705	0.999787	BNAA02G24030D,106379612:up|-,106372724:up|nad5,4237891:up|-,106417940:down|-,106421061:down|-,106346382:down|NAC485,106445838:down|-,106352227:up|-,106437467:down|-,106400193:up|-,106353679:down|-,106409224:down|TT16.2,106444269:up|-,106361331:up|-,106385152:down|siah1,106357118:up|-,106376325:down|-,106418874:down|-,106443293:down|-,106380672:down|-,106381126:down|-,106385401:down|FLC.C9-a,10635…	http://amigo.geneontology.org/amigo/term/GO:0043229
amide binding	Molecular Function	GO:0033218	3	23	2001	15774	0.00149925	0.0014581	0.572631	0.999787	-,106361805:down|ACL1.A1,106453012:up|-,106433169:down	http://amigo.geneontology.org/amigo/term/GO:0033218
integral component of organelle membrane	Cellular Component	GO:0031301	3	23	2001	15774	0.00149925	0.0014581	0.572631	0.999787	-,106438455:down|-,106392044:up|-,106376325:down	http://amigo.geneontology.org/amigo/term/GO:0031301
pteridine-containing compound metabolic process	Biological Process	GO:0042558	3	23	2001	15774	0.00149925	0.0014581	0.572631	0.999787	-,106411793:down|-,106365527:up|-,106425970:down	http://amigo.geneontology.org/amigo/term/GO:0042558
amide biosynthetic process	Biological Process	GO:0043604	3	23	2001	15774	0.00149925	0.0014581	0.572631	0.999787	-,106411793:down|-,106403103:down|-,106365527:up	http://amigo.geneontology.org/amigo/term/GO:0043604
cyclin-dependent protein serine/threonine kinase regulator activity	Molecular Function	GO:0016538	3	23	2001	15774	0.00149925	0.0014581	0.572631	0.999787	-,106345228:up|-,106361062:up|-,106444097:down	http://amigo.geneontology.org/amigo/term/GO:0016538
one-carbon metabolic process	Biological Process	GO:0006730	3	23	2001	15774	0.00149925	0.0014581	0.572631	0.999787	-,106360786:up|-,106451560:down|-,106425970:down	http://amigo.geneontology.org/amigo/term/GO:0006730
intrinsic component of organelle membrane	Cellular Component	GO:0031300	3	23	2001	15774	0.00149925	0.0014581	0.572631	0.999787	-,106438455:down|-,106392044:up|-,106376325:down	http://amigo.geneontology.org/amigo/term/GO:0031300
microtubule associated complex	Cellular Component	GO:0005875	3	23	2001	15774	0.00149925	0.0014581	0.572631	0.999787	BNAA03G07910D,106434590:up|-,106452230:down|-,106401522:down	http://amigo.geneontology.org/amigo/term/GO:0005875
DNA packaging complex	Cellular Component	GO:0044815	16	129	2001	15774	0.007996	0.00817801	0.57853	0.999787	-,106387511:up|-,106416431:up|-,106390768:down|-,106346382:down|-,106440705:down|-,106349565:down|-,106411981:up|-,106347525:up|-,106435535:up|-,106441121:down|-,106356718:down|-,106366424:up|-,106438126:up|-,106385401:down|-,106438342:up|-,106438345:up	http://amigo.geneontology.org/amigo/term/GO:0044815
carboxy-lyase activity	Molecular Function	GO:0016831	6	48	2001	15774	0.0029985	0.00304298	0.580541	0.999787	-,106418420:down|-,106411721:up|-,106411347:up|-,106382860:up|rbcS,106446351:up|-,106371507:down	http://amigo.geneontology.org/amigo/term/GO:0016831
pteridine-containing compound biosynthetic process	Biological Process	GO:0042559	2	15	2001	15774	0.0009995	0.000950932	0.584559	0.999787	-,106411793:down|-,106365527:up	http://amigo.geneontology.org/amigo/term/GO:0042559
serine-type exopeptidase activity	Molecular Function	GO:0070008	2	15	2001	15774	0.0009995	0.000950932	0.584559	0.999787	-,106453026:down|-,106411884:down	http://amigo.geneontology.org/amigo/term/GO:0070008
active transmembrane transporter activity	Molecular Function	GO:0022804	25	202	2001	15774	0.0124938	0.0128059	0.584958	0.999787	-,106450979:down|-,106399885:down|-,106439314:down|-,106396742:down|-,106421384:up|-,106421184:up|-,106376662:up|-,106388311:down|-,106398926:down|-,106354296:up|-,106354129:up|-,106400739:down|-,106354582:up|-,106406019:down|-,106422246:down|-,106376913:down|BOR6,106436394:up|-,106366482:up|MATE,106427424:up|-,106453015:up|-,106416537:up|-,106426751:up|-,106420932:up|-,106433863:up|-,106400202:up	http://amigo.geneontology.org/amigo/term/GO:0022804
regulation of RNA metabolic process	Biological Process	GO:0051252	94	753	2001	15774	0.0469765	0.0477368	0.585021	0.999787	-,106407224:up|-,106369323:down|AGL20,106438253:up|-,106371751:down|-,106347225:down|-,106425753:down|-,106376715:down|BNAC01G38060D,106352023:down|-,106387454:down|NAC485,106445838:down|-,106369247:up|-,106426670:down|-,106380775:up|-,106394289:up|-,106439439:down|LEC1,106358189:up|-,106405386:down|TT16.2,106444269:up|-,106361331:up|-,106385152:down|-,106366064:up|-,106418874:down|-,106362169:do…	http://amigo.geneontology.org/amigo/term/GO:0051252
regulation of nucleobase-containing compound metabolic process	Biological Process	GO:0019219	95	761	2001	15774	0.0474763	0.0482439	0.585254	0.999787	-,106407224:up|-,106369323:down|AGL20,106438253:up|-,106371751:down|-,106347225:down|-,106425753:down|-,106376715:down|BNAC01G38060D,106352023:down|-,106387454:down|NAC485,106445838:down|-,106369247:up|-,106426670:down|-,106380775:up|-,106394289:up|-,106439439:down|LEC1,106358189:up|-,106405386:down|TT16.2,106444269:up|-,106361331:up|-,106385152:down|-,106366064:up|-,106418874:down|-,106362169:do…	http://amigo.geneontology.org/amigo/term/GO:0019219
regulation of nitrogen compound metabolic process	Biological Process	GO:0051171	95	761	2001	15774	0.0474763	0.0482439	0.585254	0.999787	-,106407224:up|-,106369323:down|AGL20,106438253:up|-,106371751:down|-,106347225:down|-,106425753:down|-,106376715:down|BNAC01G38060D,106352023:down|-,106387454:down|NAC485,106445838:down|-,106369247:up|-,106426670:down|-,106380775:up|-,106394289:up|-,106439439:down|LEC1,106358189:up|-,106405386:down|TT16.2,106444269:up|-,106361331:up|-,106385152:down|-,106366064:up|-,106418874:down|-,106362169:do…	http://amigo.geneontology.org/amigo/term/GO:0051171
response to water deprivation	Biological Process	GO:0009414	5	40	2001	15774	0.00249875	0.00253582	0.585332	0.999787	-,106385401:down|-,106347525:up|-,106441121:down|-,106346382:down|-,106438345:up	http://amigo.geneontology.org/amigo/term/GO:0009414
intramolecular transferase activity	Molecular Function	GO:0016866	5	40	2001	15774	0.00249875	0.00253582	0.585332	0.999787	-,106387235:down|-,106450944:down|-,106372005:down|-,106422744:down|-,106402493:down	http://amigo.geneontology.org/amigo/term/GO:0016866
protein maturation	Biological Process	GO:0051604	5	40	2001	15774	0.00249875	0.00253582	0.585332	0.999787	-,106444248:down|-,106433864:up|-,106418420:down|-,106368216:up|-,106371507:down	http://amigo.geneontology.org/amigo/term/GO:0051604
pyrimidine nucleotide biosynthetic process	Biological Process	GO:0006221	5	40	2001	15774	0.00249875	0.00253582	0.585332	0.999787	-,106451348:down|-,106439886:up|-,106389339:up|-,106439693:down|-,106366051:up	http://amigo.geneontology.org/amigo/term/GO:0006221
pyrimidine nucleotide metabolic process	Biological Process	GO:0006220	5	40	2001	15774	0.00249875	0.00253582	0.585332	0.999787	-,106451348:down|-,106439886:up|-,106389339:up|-,106439693:down|-,106366051:up	http://amigo.geneontology.org/amigo/term/GO:0006220
cell wall	Cellular Component	GO:0005618	18	146	2001	15774	0.0089955	0.00925574	0.589365	0.999787	-,106450695:up|-,106392146:down|-,106348585:up|-,106411952:down|-,106375833:down|-,106393609:up|-,106447463:down|-,106399430:up|-,106381167:down|-,106437934:down|-,106423949:up|-,106394469:up|-,106396817:up|-,106399823:down|-,106439406:down|-,106437682:down|-,106396259:up|-,106396968:up	http://amigo.geneontology.org/amigo/term/GO:0005618
external encapsulating structure	Cellular Component	GO:0030312	18	146	2001	15774	0.0089955	0.00925574	0.589365	0.999787	-,106450695:up|-,106392146:down|-,106348585:up|-,106411952:down|-,106375833:down|-,106393609:up|-,106447463:down|-,106399430:up|-,106381167:down|-,106437934:down|-,106423949:up|-,106394469:up|-,106396817:up|-,106399823:down|-,106439406:down|-,106437682:down|-,106396259:up|-,106396968:up	http://amigo.geneontology.org/amigo/term/GO:0030312
RNA metabolic process	Biological Process	GO:0016070	171	1366	2001	15774	0.0854573	0.0865982	0.590346	0.999787	TGA5.2,106397420:up|-,106348025:down|NAC485,106445838:down|-,106426670:down|-,106437467:down|-,106394289:up|-,106409224:down|-,106360879:down|TT16.2,106444269:up|-,106361331:up|-,106385152:down|-,106373171:up|-,106366064:up|-,106357317:up|-,106418874:down|-,106414972:up|-,106362169:down|FLC.C9-a,106358318:down|-,106446012:up|-,106367600:up|-,106365226:down|-,106424546:up|-,106432008:up|-,10641108…	http://amigo.geneontology.org/amigo/term/GO:0016070
protein localization to endoplasmic reticulum	Biological Process	GO:0070972	4	32	2001	15774	0.001999	0.00202865	0.592141	0.999787	-,106361805:down|-,106372661:down|-,106378107:up|-,106433169:down	http://amigo.geneontology.org/amigo/term/GO:0070972
vitamin metabolic process	Biological Process	GO:0006766	4	32	2001	15774	0.001999	0.00202865	0.592141	0.999787	-,106411793:down|-,106420920:down|-,106433826:down|-,106429799:down	http://amigo.geneontology.org/amigo/term/GO:0006766
cytosolic part	Cellular Component	GO:0044445	4	32	2001	15774	0.001999	0.00202865	0.592141	0.999787	-,106433407:up|-,106345279:down|-,106406427:down|-,106427353:up	http://amigo.geneontology.org/amigo/term/GO:0044445
cytoskeleton	Cellular Component	GO:0005856	15	122	2001	15774	0.00749625	0.00773425	0.592816	0.999787	-,106385711:down|-,106375684:up|BNAA03G07910D,106434590:up|-,106371464:down|-,106420822:up|-,106452230:down|-,106425816:up|-,106401522:down|-,106413989:down|-,106380737:down|-,106374190:down|-,106380451:up|-,106438492:up|-,106438506:down|-,106425817:down	http://amigo.geneontology.org/amigo/term/GO:0005856
nitrogen compound metabolic process	Biological Process	GO:0006807	272	2170	2001	15774	0.135932	0.137568	0.601125	0.999787	nad5,4237891:up|TGA5.2,106397420:up|NAC485,106445838:down|-,106352227:up|-,106437467:down|-,106409224:down|TT16.2,106444269:up|-,106361331:up|-,106385152:down|-,106418874:down|-,106433662:up|-,106399417:up|FLC.C9-a,106358318:down|-,106365226:down|-,106424546:up|-,106432008:up|-,106411084:down|-,106426657:down|-,106382860:up|-,106430240:up|-,106414322:down|BNCHITIN-1,106388328:down|-,106350870:up|…	http://amigo.geneontology.org/amigo/term/GO:0006807
DNA-templated transcription, initiation	Biological Process	GO:0006352	6	49	2001	15774	0.0029985	0.00310638	0.601472	0.999787	-,106383128:up|-,106373171:up|-,106384365:up|-,106404518:down|-,106430240:up|-,106383117:up	http://amigo.geneontology.org/amigo/term/GO:0006352
intramolecular oxidoreductase activity	Molecular Function	GO:0016860	3	24	2001	15774	0.00149925	0.00152149	0.602566	0.999787	-,106357589:up|-,106371070:down|-,106358185:down	http://amigo.geneontology.org/amigo/term/GO:0016860
secondary metabolic process	Biological Process	GO:0019748	3	24	2001	15774	0.00149925	0.00152149	0.602566	0.999787	-,106403103:down|PAL1-2,106388514:down|PAL-BN-1,106391500:down	http://amigo.geneontology.org/amigo/term/GO:0019748
outer membrane	Cellular Component	GO:0019867	5	41	2001	15774	0.00249875	0.00259921	0.608087	0.999787	-,106408968:up|-,106367187:up|-,106424745:up|-,106452659:up|-,106389245:up	http://amigo.geneontology.org/amigo/term/GO:0019867
intracellular organelle lumen	Cellular Component	GO:0070013	21	172	2001	15774	0.0104948	0.010904	0.60945	0.999787	-,106401954:up|-,106453097:up|-,106374256:up|-,106346382:down|BNAC03G15090D,106443355:up|-,106351499:down|-,106404518:down|-,106362417:up|-,106347525:up|-,106441121:down|-,106436276:up|-,106427723:up|-,106387744:down|-,106445058:up|-,106362169:down|BNAC03G00540D,106448961:up|-,106379203:up|-,106385401:down|-,106446012:up|-,106438345:up|BNAA07G35360D,106357422:up	http://amigo.geneontology.org/amigo/term/GO:0070013
organelle lumen	Cellular Component	GO:0043233	21	172	2001	15774	0.0104948	0.010904	0.60945	0.999787	-,106401954:up|-,106453097:up|-,106374256:up|-,106346382:down|BNAC03G15090D,106443355:up|-,106351499:down|-,106404518:down|-,106362417:up|-,106347525:up|-,106441121:down|-,106436276:up|-,106427723:up|-,106387744:down|-,106445058:up|-,106362169:down|BNAC03G00540D,106448961:up|-,106379203:up|-,106385401:down|-,106446012:up|-,106438345:up|BNAA07G35360D,106357422:up	http://amigo.geneontology.org/amigo/term/GO:0043233
response to acid chemical	Biological Process	GO:0001101	8	66	2001	15774	0.003998	0.0041841	0.610518	0.999787	-,106347525:up|-,106441121:down|-,106346382:down|-,106351468:up|-,106385401:down|CIPK15.1,106435465:up|-,106358233:down|-,106438345:up	http://amigo.geneontology.org/amigo/term/GO:0001101
cellular catabolic process	Biological Process	GO:0044248	55	446	2001	15774	0.0274863	0.0282744	0.611872	0.999787	-,106381466:down|-,106391190:up|-,106345232:down|PAL1-2,106388514:down|pdh,106397131:up|PDH,106411198:up|-,106368738:down|-,106427348:up|-,106439786:down|-,106407007:down|-,106382810:down|-,106386242:down|-,106365347:down|-,106443920:down|-,106398246:down|-,106440434:down|-,106450521:up|-,106374092:up|siah1,106357118:up|BNAA01G03730D,106363717:down|-,106432122:up|-,106346450:down|PAL-BN-1,1063915…	http://amigo.geneontology.org/amigo/term/GO:0044248
regulation of cellular macromolecule biosynthetic process	Biological Process	GO:2000112	97	782	2001	15774	0.0484758	0.0495753	0.612655	0.999787	-,106407224:up|-,106369323:down|AGL20,106438253:up|-,106371751:down|-,106347225:down|-,106425753:down|-,106376715:down|BNAC01G38060D,106352023:down|-,106387454:down|NAC485,106445838:down|-,106369247:up|-,106426670:down|-,106380775:up|-,106394289:up|-,106439439:down|LEC1,106358189:up|-,106405386:down|TT16.2,106444269:up|-,106361331:up|-,106385152:down|-,106366064:up|-,106418874:down|-,106362169:do…	http://amigo.geneontology.org/amigo/term/GO:2000112
regulation of macromolecule biosynthetic process	Biological Process	GO:0010556	97	782	2001	15774	0.0484758	0.0495753	0.612655	0.999787	-,106407224:up|-,106369323:down|AGL20,106438253:up|-,106371751:down|-,106347225:down|-,106425753:down|-,106376715:down|BNAC01G38060D,106352023:down|-,106387454:down|NAC485,106445838:down|-,106369247:up|-,106426670:down|-,106380775:up|-,106394289:up|-,106439439:down|LEC1,106358189:up|-,106405386:down|TT16.2,106444269:up|-,106361331:up|-,106385152:down|-,106366064:up|-,106418874:down|-,106362169:do…	http://amigo.geneontology.org/amigo/term/GO:0010556
NADP biosynthetic process	Biological Process	GO:0006741	1	7	2001	15774	0.00049975	0.000443768	0.613167	0.999787	-,106354690:down	http://amigo.geneontology.org/amigo/term/GO:0006741
negative regulation of transcription, DNA-templated	Biological Process	GO:0045892	1	7	2001	15774	0.00049975	0.000443768	0.613167	0.999787	-,106387454:down	http://amigo.geneontology.org/amigo/term/GO:0045892
malic enzyme activity	Molecular Function	GO:0004470	1	7	2001	15774	0.00049975	0.000443768	0.613167	0.999787	-,106383016:up	http://amigo.geneontology.org/amigo/term/GO:0004470
glycerol-3-phosphate dehydrogenase complex	Cellular Component	GO:0009331	1	7	2001	15774	0.00049975	0.000443768	0.613167	0.999787	GPD1,106352802:up	http://amigo.geneontology.org/amigo/term/GO:0009331
negative regulation of nucleic acid-templated transcription	Biological Process	GO:1903507	1	7	2001	15774	0.00049975	0.000443768	0.613167	0.999787	-,106387454:down	http://amigo.geneontology.org/amigo/term/GO:1903507
NAD+ kinase activity	Molecular Function	GO:0003951	1	7	2001	15774	0.00049975	0.000443768	0.613167	0.999787	-,106354690:down	http://amigo.geneontology.org/amigo/term/GO:0003951
phyllome development	Biological Process	GO:0048827	1	7	2001	15774	0.00049975	0.000443768	0.613167	0.999787	-,106362169:down	http://amigo.geneontology.org/amigo/term/GO:0048827
purine nucleobase salvage	Biological Process	GO:0043096	1	7	2001	15774	0.00049975	0.000443768	0.613167	0.999787	-,106356885:up	http://amigo.geneontology.org/amigo/term/GO:0043096
oxidoreductase activity, acting on superoxide radicals as acceptor	Molecular Function	GO:0016721	1	7	2001	15774	0.00049975	0.000443768	0.613167	0.999787	-,106411572:down	http://amigo.geneontology.org/amigo/term/GO:0016721
inositol metabolic process	Biological Process	GO:0006020	1	7	2001	15774	0.00049975	0.000443768	0.613167	0.999787	-,106416365:up	http://amigo.geneontology.org/amigo/term/GO:0006020
response to light stimulus	Biological Process	GO:0009416	1	7	2001	15774	0.00049975	0.000443768	0.613167	0.999787	-,106420085:down	http://amigo.geneontology.org/amigo/term/GO:0009416
acid-amino acid ligase activity	Molecular Function	GO:0016881	1	7	2001	15774	0.00049975	0.000443768	0.613167	0.999787	-,106360786:up	http://amigo.geneontology.org/amigo/term/GO:0016881
malate dehydrogenase (decarboxylating) (NAD+) activity	Molecular Function	GO:0004471	1	7	2001	15774	0.00049975	0.000443768	0.613167	0.999787	-,106383016:up	http://amigo.geneontology.org/amigo/term/GO:0004471
nucleotide transmembrane transporter activity	Molecular Function	GO:0015215	1	7	2001	15774	0.00049975	0.000443768	0.613167	0.999787	-,106376662:up	http://amigo.geneontology.org/amigo/term/GO:0015215
cytokinesis	Biological Process	GO:0000910	1	7	2001	15774	0.00049975	0.000443768	0.613167	0.999787	-,106406717:down	http://amigo.geneontology.org/amigo/term/GO:0000910
solute:cation symporter activity	Molecular Function	GO:0015294	1	7	2001	15774	0.00049975	0.000443768	0.613167	0.999787	-,106388311:down	http://amigo.geneontology.org/amigo/term/GO:0015294
aminoacyl-tRNA editing activity	Molecular Function	GO:0002161	1	7	2001	15774	0.00049975	0.000443768	0.613167	0.999787	-,106430178:down	http://amigo.geneontology.org/amigo/term/GO:0002161
squalene monooxygenase activity	Molecular Function	GO:0004506	1	7	2001	15774	0.00049975	0.000443768	0.613167	0.999787	-,106366016:up	http://amigo.geneontology.org/amigo/term/GO:0004506
cellular cation homeostasis	Biological Process	GO:0030003	1	7	2001	15774	0.00049975	0.000443768	0.613167	0.999787	-,106427233:down	http://amigo.geneontology.org/amigo/term/GO:0030003
protein kinase C-activating G-protein coupled receptor signaling pathway	Biological Process	GO:0007205	1	7	2001	15774	0.00049975	0.000443768	0.613167	0.999787	DAGK1,106380515:up	http://amigo.geneontology.org/amigo/term/GO:0007205
exosome (RNase complex)	Cellular Component	GO:0000178	1	7	2001	15774	0.00049975	0.000443768	0.613167	0.999787	-,106435838:up	http://amigo.geneontology.org/amigo/term/GO:0000178
nucleotide-sugar biosynthetic process	Biological Process	GO:0009226	1	7	2001	15774	0.00049975	0.000443768	0.613167	0.999787	-,106450944:down	http://amigo.geneontology.org/amigo/term/GO:0009226
adenine phosphoribosyltransferase activity	Molecular Function	GO:0003999	1	7	2001	15774	0.00049975	0.000443768	0.613167	0.999787	-,106356885:up	http://amigo.geneontology.org/amigo/term/GO:0003999
carbon-nitrogen ligase activity, with glutamine as amido-N-donor	Molecular Function	GO:0016884	1	7	2001	15774	0.00049975	0.000443768	0.613167	0.999787	-,106423409:up	http://amigo.geneontology.org/amigo/term/GO:0016884
inositol biosynthetic process	Biological Process	GO:0006021	1	7	2001	15774	0.00049975	0.000443768	0.613167	0.999787	-,106416365:up	http://amigo.geneontology.org/amigo/term/GO:0006021
steroid biosynthetic process	Biological Process	GO:0006694	1	7	2001	15774	0.00049975	0.000443768	0.613167	0.999787	-,106411721:up	http://amigo.geneontology.org/amigo/term/GO:0006694
adenine salvage	Biological Process	GO:0006168	1	7	2001	15774	0.00049975	0.000443768	0.613167	0.999787	-,106356885:up	http://amigo.geneontology.org/amigo/term/GO:0006168
regulation of generation of precursor metabolites and energy	Biological Process	GO:0043467	1	7	2001	15774	0.00049975	0.000443768	0.613167	0.999787	-,106357671:down	http://amigo.geneontology.org/amigo/term/GO:0043467
symporter activity	Molecular Function	GO:0015293	1	7	2001	15774	0.00049975	0.000443768	0.613167	0.999787	-,106388311:down	http://amigo.geneontology.org/amigo/term/GO:0015293
alpha-mannosidase activity	Molecular Function	GO:0004559	1	7	2001	15774	0.00049975	0.000443768	0.613167	0.999787	-,106429929:down	http://amigo.geneontology.org/amigo/term/GO:0004559
glutathione catabolic process	Biological Process	GO:0006751	1	7	2001	15774	0.00049975	0.000443768	0.613167	0.999787	-,106386242:down	http://amigo.geneontology.org/amigo/term/GO:0006751
adenine biosynthetic process	Biological Process	GO:0046084	1	7	2001	15774	0.00049975	0.000443768	0.613167	0.999787	-,106356885:up	http://amigo.geneontology.org/amigo/term/GO:0046084
diacylglycerol kinase activity	Molecular Function	GO:0004143	1	7	2001	15774	0.00049975	0.000443768	0.613167	0.999787	DAGK1,106380515:up	http://amigo.geneontology.org/amigo/term/GO:0004143
spermidine metabolic process	Biological Process	GO:0008216	1	7	2001	15774	0.00049975	0.000443768	0.613167	0.999787	-,106382860:up	http://amigo.geneontology.org/amigo/term/GO:0008216
negative regulation of RNA metabolic process	Biological Process	GO:0051253	1	7	2001	15774	0.00049975	0.000443768	0.613167	0.999787	-,106387454:down	http://amigo.geneontology.org/amigo/term/GO:0051253
negative regulation of RNA biosynthetic process	Biological Process	GO:1902679	1	7	2001	15774	0.00049975	0.000443768	0.613167	0.999787	-,106387454:down	http://amigo.geneontology.org/amigo/term/GO:1902679
sterol biosynthetic process	Biological Process	GO:0016126	1	7	2001	15774	0.00049975	0.000443768	0.613167	0.999787	-,106411721:up	http://amigo.geneontology.org/amigo/term/GO:0016126
peptide catabolic process	Biological Process	GO:0043171	1	7	2001	15774	0.00049975	0.000443768	0.613167	0.999787	-,106386242:down	http://amigo.geneontology.org/amigo/term/GO:0043171
FAD binding	Molecular Function	GO:0071949	1	7	2001	15774	0.00049975	0.000443768	0.613167	0.999787	-,106349467:down	http://amigo.geneontology.org/amigo/term/GO:0071949
adenine metabolic process	Biological Process	GO:0046083	1	7	2001	15774	0.00049975	0.000443768	0.613167	0.999787	-,106356885:up	http://amigo.geneontology.org/amigo/term/GO:0046083
superoxide dismutase activity	Molecular Function	GO:0004784	1	7	2001	15774	0.00049975	0.000443768	0.613167	0.999787	-,106411572:down	http://amigo.geneontology.org/amigo/term/GO:0004784
inositol-3-phosphate synthase activity	Molecular Function	GO:0004512	1	7	2001	15774	0.00049975	0.000443768	0.613167	0.999787	-,106416365:up	http://amigo.geneontology.org/amigo/term/GO:0004512
spermidine biosynthetic process	Biological Process	GO:0008295	1	7	2001	15774	0.00049975	0.000443768	0.613167	0.999787	-,106382860:up	http://amigo.geneontology.org/amigo/term/GO:0008295
organophosphate ester transmembrane transporter activity	Molecular Function	GO:0015605	1	7	2001	15774	0.00049975	0.000443768	0.613167	0.999787	-,106376662:up	http://amigo.geneontology.org/amigo/term/GO:0015605
metal ion binding	Molecular Function	GO:0046872	294	2349	2001	15774	0.146927	0.148916	0.61629	0.999787	-,106372724:up|-,106377478:down|-,106377949:up|-,106415730:up|-,106410659:down|-,106400563:down|-,106445103:up|siah1,106357118:up|-,106433662:up|-,106441215:up|-,106410451:down|-,106371719:up|-,106380672:down|-,106449323:down|-,106427753:down|-,106451605:up|-,106447397:up|-,106438286:up|-,106366983:up|-,106383016:up|-,106418420:down|-,106366938:up|-,106425994:down|-,106440888:down|-,106394440:dow…	http://amigo.geneontology.org/amigo/term/GO:0046872
photosystem	Cellular Component	GO:0009521	16	132	2001	15774	0.007996	0.0083682	0.616956	0.999787	-,106439795:down|-,106440261:up|-,106421061:down|-,106430356:down|-,106357671:down|-,106401741:down|-,106443682:down|-,106428875:down|-,106357831:down|-,106399822:down|-,106428876:down|-,106380909:down|-,106438326:down|-,106447496:down|-,106426758:down|-,106367276:down	http://amigo.geneontology.org/amigo/term/GO:0009521
protein binding transcription factor activity	Molecular Function	GO:0000988	4	33	2001	15774	0.001999	0.00209205	0.617298	0.999787	-,106379203:up|-,106383128:up|-,106384365:up|-,106383117:up	http://amigo.geneontology.org/amigo/term/GO:0000988
galactosyltransferase activity	Molecular Function	GO:0008378	4	33	2001	15774	0.001999	0.00209205	0.617298	0.999787	-,106374876:down|-,106432583:down|-,106443293:down|-,106365049:down	http://amigo.geneontology.org/amigo/term/GO:0008378
protein targeting to membrane	Biological Process	GO:0006612	2	16	2001	15774	0.0009995	0.00101433	0.620711	0.999787	-,106372661:down|-,106378107:up	http://amigo.geneontology.org/amigo/term/GO:0006612
maintenance of location	Biological Process	GO:0051235	2	16	2001	15774	0.0009995	0.00101433	0.620711	0.999787	-,106361805:down|-,106433169:down	http://amigo.geneontology.org/amigo/term/GO:0051235
negative regulation of transport	Biological Process	GO:0051051	2	16	2001	15774	0.0009995	0.00101433	0.620711	0.999787	-,106361805:down|-,106433169:down	http://amigo.geneontology.org/amigo/term/GO:0051051
negative regulation of biosynthetic process	Biological Process	GO:0009890	2	16	2001	15774	0.0009995	0.00101433	0.620711	0.999787	-,106387454:down|-,106453192:up	http://amigo.geneontology.org/amigo/term/GO:0009890
maintenance of protein location	Biological Process	GO:0045185	2	16	2001	15774	0.0009995	0.00101433	0.620711	0.999787	-,106361805:down|-,106433169:down	http://amigo.geneontology.org/amigo/term/GO:0045185
establishment of protein localization to endoplasmic reticulum	Biological Process	GO:0072599	2	16	2001	15774	0.0009995	0.00101433	0.620711	0.999787	-,106372661:down|-,106378107:up	http://amigo.geneontology.org/amigo/term/GO:0072599
regulation of protein localization	Biological Process	GO:0032880	2	16	2001	15774	0.0009995	0.00101433	0.620711	0.999787	-,106361805:down|-,106433169:down	http://amigo.geneontology.org/amigo/term/GO:0032880
intramolecular transferase activity, phosphotransferases	Molecular Function	GO:0016868	2	16	2001	15774	0.0009995	0.00101433	0.620711	0.999787	-,106450944:down|-,106422744:down	http://amigo.geneontology.org/amigo/term/GO:0016868
maintenance of protein localization in organelle	Biological Process	GO:0072595	2	16	2001	15774	0.0009995	0.00101433	0.620711	0.999787	-,106361805:down|-,106433169:down	http://amigo.geneontology.org/amigo/term/GO:0072595
maintenance of protein location in cell	Biological Process	GO:0032507	2	16	2001	15774	0.0009995	0.00101433	0.620711	0.999787	-,106361805:down|-,106433169:down	http://amigo.geneontology.org/amigo/term/GO:0032507
sexual reproduction	Biological Process	GO:0019953	2	16	2001	15774	0.0009995	0.00101433	0.620711	0.999787	-,106407044:down|-,106394915:down	http://amigo.geneontology.org/amigo/term/GO:0019953
ER retention sequence binding	Molecular Function	GO:0046923	2	16	2001	15774	0.0009995	0.00101433	0.620711	0.999787	-,106361805:down|-,106433169:down	http://amigo.geneontology.org/amigo/term/GO:0046923
protein targeting to ER	Biological Process	GO:0045047	2	16	2001	15774	0.0009995	0.00101433	0.620711	0.999787	-,106372661:down|-,106378107:up	http://amigo.geneontology.org/amigo/term/GO:0045047
G-protein coupled receptor signaling pathway	Biological Process	GO:0007186	2	16	2001	15774	0.0009995	0.00101433	0.620711	0.999787	-,106368536:down|DAGK1,106380515:up	http://amigo.geneontology.org/amigo/term/GO:0007186
sulfur compound binding	Molecular Function	GO:1901681	2	16	2001	15774	0.0009995	0.00101433	0.620711	0.999787	-,106411347:up|ACBP,106451796:up	http://amigo.geneontology.org/amigo/term/GO:1901681
cytoplasmic sequestering of protein	Biological Process	GO:0051220	2	16	2001	15774	0.0009995	0.00101433	0.620711	0.999787	-,106361805:down|-,106433169:down	http://amigo.geneontology.org/amigo/term/GO:0051220
reproductive shoot system development	Biological Process	GO:0090567	2	16	2001	15774	0.0009995	0.00101433	0.620711	0.999787	-,106369607:up|-,106380672:down	http://amigo.geneontology.org/amigo/term/GO:0090567
negative regulation of cellular biosynthetic process	Biological Process	GO:0031327	2	16	2001	15774	0.0009995	0.00101433	0.620711	0.999787	-,106387454:down|-,106453192:up	http://amigo.geneontology.org/amigo/term/GO:0031327
negative regulation of protein transport	Biological Process	GO:0051224	2	16	2001	15774	0.0009995	0.00101433	0.620711	0.999787	-,106361805:down|-,106433169:down	http://amigo.geneontology.org/amigo/term/GO:0051224
regulation of establishment of protein localization	Biological Process	GO:0070201	2	16	2001	15774	0.0009995	0.00101433	0.620711	0.999787	-,106361805:down|-,106433169:down	http://amigo.geneontology.org/amigo/term/GO:0070201
N-methyltransferase activity	Molecular Function	GO:0008170	2	16	2001	15774	0.0009995	0.00101433	0.620711	0.999787	-,106404480:up|-,106436574:down	http://amigo.geneontology.org/amigo/term/GO:0008170
negative regulation of cell cycle	Biological Process	GO:0045786	2	16	2001	15774	0.0009995	0.00101433	0.620711	0.999787	-,106345228:up|-,106444097:down	http://amigo.geneontology.org/amigo/term/GO:0045786
carboxypeptidase activity	Molecular Function	GO:0004180	2	16	2001	15774	0.0009995	0.00101433	0.620711	0.999787	-,106453026:down|-,106411884:down	http://amigo.geneontology.org/amigo/term/GO:0004180
tetrahydrofolate metabolic process	Biological Process	GO:0046653	2	16	2001	15774	0.0009995	0.00101433	0.620711	0.999787	-,106411793:down|-,106425970:down	http://amigo.geneontology.org/amigo/term/GO:0046653
flower development	Biological Process	GO:0009908	2	16	2001	15774	0.0009995	0.00101433	0.620711	0.999787	-,106369607:up|-,106380672:down	http://amigo.geneontology.org/amigo/term/GO:0009908
acetyl-CoA metabolic process	Biological Process	GO:0006084	2	16	2001	15774	0.0009995	0.00101433	0.620711	0.999787	-,106411721:up|-,106372077:up	http://amigo.geneontology.org/amigo/term/GO:0006084
regulation of protein transport	Biological Process	GO:0051223	2	16	2001	15774	0.0009995	0.00101433	0.620711	0.999787	-,106361805:down|-,106433169:down	http://amigo.geneontology.org/amigo/term/GO:0051223
protein retention in ER lumen	Biological Process	GO:0006621	2	16	2001	15774	0.0009995	0.00101433	0.620711	0.999787	-,106361805:down|-,106433169:down	http://amigo.geneontology.org/amigo/term/GO:0006621
maintenance of protein localization in endoplasmic reticulum	Biological Process	GO:0035437	2	16	2001	15774	0.0009995	0.00101433	0.620711	0.999787	-,106361805:down|-,106433169:down	http://amigo.geneontology.org/amigo/term/GO:0035437
maintenance of location in cell	Biological Process	GO:0051651	2	16	2001	15774	0.0009995	0.00101433	0.620711	0.999787	-,106361805:down|-,106433169:down	http://amigo.geneontology.org/amigo/term/GO:0051651
pectin catabolic process	Biological Process	GO:0045490	9	75	2001	15774	0.00449775	0.00475466	0.623107	0.999787	-,106381167:down|-,106379864:up|-,106399823:down|-,106361318:up|-,106410328:up|-,106393609:up|-,106399430:up|-,106366185:up|-,106353973:up	http://amigo.geneontology.org/amigo/term/GO:0045490
mitochondrial envelope	Cellular Component	GO:0005740	19	157	2001	15774	0.00949525	0.00995309	0.623519	0.999787	-,106438455:down|-,106367187:up|-,106387504:up|-,106406037:down|-,106424745:up|nad5,4237891:up|-,106401106:up|-,106452659:up|-,106366051:up|atp9,4237875:up|-,106353679:down|nad3,4237970:up|-,106408968:up|-,106449626:down|-,106376325:down|-,106439886:up|-,106397550:up|atp6,4237874:up|-,106389245:up	http://amigo.geneontology.org/amigo/term/GO:0005740
ribonucleoprotein complex biogenesis	Biological Process	GO:0022613	13	108	2001	15774	0.00649675	0.00684671	0.623997	0.999787	-,106453097:up|-,106441033:down|-,106436276:up|-,106427710:up|-,106427723:up|-,106406427:down|-,106359587:up|-,106414972:up|-,106447649:up|-,106362417:up|-,106415144:down|-,106412121:up|-,106435402:up	http://amigo.geneontology.org/amigo/term/GO:0022613
flavin adenine dinucleotide binding	Molecular Function	GO:0050660	12	100	2001	15774	0.005997	0.00633955	0.627022	0.999787	-,106354395:up|-,106396176:down|-,106415065:up|-,106414551:down|-,106349467:down|-,106410745:down|-,106412148:down|-,106345323:down|-,106366016:up|-,106401115:down|-,106421029:up|-,106366993:down	http://amigo.geneontology.org/amigo/term/GO:0050660
cation binding	Molecular Function	GO:0043169	294	2353	2001	15774	0.146927	0.14917	0.629205	0.999787	-,106372724:up|-,106377478:down|-,106377949:up|-,106415730:up|-,106410659:down|-,106400563:down|-,106445103:up|siah1,106357118:up|-,106433662:up|-,106441215:up|-,106410451:down|-,106371719:up|-,106380672:down|-,106449323:down|-,106427753:down|-,106451605:up|-,106447397:up|-,106438286:up|-,106366983:up|-,106383016:up|-,106418420:down|-,106366938:up|-,106425994:down|-,106440888:down|-,106394440:dow…	http://amigo.geneontology.org/amigo/term/GO:0043169
chromatin	Cellular Component	GO:0000785	16	133	2001	15774	0.007996	0.0084316	0.629399	0.999787	-,106387511:up|-,106416431:up|-,106390768:down|-,106346382:down|-,106440705:down|-,106349565:down|-,106411981:up|-,106347525:up|-,106435535:up|-,106441121:down|-,106356718:down|-,106366424:up|-,106438126:up|-,106385401:down|-,106438342:up|-,106438345:up	http://amigo.geneontology.org/amigo/term/GO:0000785
negative regulation of cellular process	Biological Process	GO:0048523	5	42	2001	15774	0.00249875	0.00266261	0.630104	0.999787	-,106387454:down|-,106345228:up|CIPK15.1,106435465:up|-,106453192:up|-,106444097:down	http://amigo.geneontology.org/amigo/term/GO:0048523
peptidyl-amino acid modification	Biological Process	GO:0018193	3	25	2001	15774	0.00149925	0.00158489	0.63108	0.999787	-,106371322:down|-,106411055:up|-,106371321:down	http://amigo.geneontology.org/amigo/term/GO:0018193
cellular carbohydrate catabolic process	Biological Process	GO:0044275	3	25	2001	15774	0.00149925	0.00158489	0.63108	0.999787	-,106345232:down|-,106369293:up|-,106360744:down	http://amigo.geneontology.org/amigo/term/GO:0044275
shoot system development	Biological Process	GO:0048367	3	25	2001	15774	0.00149925	0.00158489	0.63108	0.999787	-,106362169:down|-,106369607:up|-,106380672:down	http://amigo.geneontology.org/amigo/term/GO:0048367
transport vesicle	Cellular Component	GO:0030133	3	25	2001	15774	0.00149925	0.00158489	0.63108	0.999787	-,106426653:down|-,106400925:up|-,106451739:down	http://amigo.geneontology.org/amigo/term/GO:0030133
transport vesicle membrane	Cellular Component	GO:0030658	3	25	2001	15774	0.00149925	0.00158489	0.63108	0.999787	-,106426653:down|-,106400925:up|-,106451739:down	http://amigo.geneontology.org/amigo/term/GO:0030658
membrane-enclosed lumen	Cellular Component	GO:0031974	21	174	2001	15774	0.0104948	0.0110308	0.631352	0.999787	-,106401954:up|-,106453097:up|-,106374256:up|-,106346382:down|BNAC03G15090D,106443355:up|-,106351499:down|-,106404518:down|-,106362417:up|-,106347525:up|-,106441121:down|-,106436276:up|-,106427723:up|-,106387744:down|-,106445058:up|-,106362169:down|BNAC03G00540D,106448961:up|-,106379203:up|-,106385401:down|-,106446012:up|-,106438345:up|BNAA07G35360D,106357422:up	http://amigo.geneontology.org/amigo/term/GO:0031974
aspartic-type peptidase activity	Molecular Function	GO:0070001	7	59	2001	15774	0.00349825	0.00374033	0.634021	0.999787	-,106377483:down|-,106453135:up|-,106351447:up|-,106430745:down|-,106371816:up|-,106362378:up|-,106377042:up	http://amigo.geneontology.org/amigo/term/GO:0070001
protein targeting	Biological Process	GO:0006605	7	59	2001	15774	0.00349825	0.00374033	0.634021	0.999787	-,106424745:up|-,106372661:down|-,106401106:up|-,106440940:up|-,106452659:up|-,106389245:up|-,106378107:up	http://amigo.geneontology.org/amigo/term/GO:0006605
aspartic-type endopeptidase activity	Molecular Function	GO:0004190	7	59	2001	15774	0.00349825	0.00374033	0.634021	0.999787	-,106377483:down|-,106453135:up|-,106351447:up|-,106430745:down|-,106371816:up|-,106362378:up|-,106377042:up	http://amigo.geneontology.org/amigo/term/GO:0004190
single-organism intracellular transport	Biological Process	GO:1902582	18	150	2001	15774	0.0089955	0.00950932	0.636921	0.999787	-,106443245:up|-,106402865:down|-,106424745:up|-,106388467:up|-,106401106:up|-,106452659:up|-,106365228:down|-,106389879:down|-,106440628:up|-,106371211:up|-,106372661:down|-,106353679:down|-,106440940:up|-,106400925:up|-,106426653:down|-,106387703:down|-,106389245:up|-,106378107:up	http://amigo.geneontology.org/amigo/term/GO:1902582
cellular metabolic compound salvage	Biological Process	GO:0043094	4	34	2001	15774	0.001999	0.00215545	0.641459	0.999787	-,106389339:up|-,106356885:up|-,106369190:up|rbcS,106446351:up	http://amigo.geneontology.org/amigo/term/GO:0043094
multi-organism process	Biological Process	GO:0051704	6	51	2001	15774	0.0029985	0.00323317	0.641569	0.999787	-,106345598:down|SLR1,106399834:up|-,106438995:down|-,106407044:down|-,106394915:down|-,106452811:down	http://amigo.geneontology.org/amigo/term/GO:0051704
ribosomal subunit	Cellular Component	GO:0044391	14	118	2001	15774	0.0069965	0.00748066	0.647495	0.999787	-,106451943:up|-,106364118:up|-,106377407:up|-,106385348:up|rps12,4237947:up|-,106406427:down|-,106439994:up|-,106361773:up|-,106413971:up|-,106433407:up|-,106437728:down|-,106345279:down|-,106409964:up|-,106427353:up	http://amigo.geneontology.org/amigo/term/GO:0044391
carboxylic ester hydrolase activity	Molecular Function	GO:0052689	10	85	2001	15774	0.0049975	0.00538861	0.649758	0.999787	-,106381167:down|-,106365713:down|-,106399823:down|-,106451607:down|-,106430178:down|-,106387702:down|BNAC08G13420D,106358328:up|-,106393609:up|-,106399430:up|-,106451605:up	http://amigo.geneontology.org/amigo/term/GO:0052689
2 iron, 2 sulfur cluster binding	Molecular Function	GO:0051537	5	43	2001	15774	0.00249875	0.002726	0.651351	0.999787	-,106389955:up|-,106372724:up|-,106401343:up|-,106345323:down|-,106396473:down	http://amigo.geneontology.org/amigo/term/GO:0051537
ATPase activity	Molecular Function	GO:0016887	21	176	2001	15774	0.0104948	0.0111576	0.652666	0.999787	-,106438830:up|-,106346649:down|-,106399836:up|-,106415485:up|-,106382431:up|-,106372238:down|-,106439314:down|-,106409791:down|-,106396742:down|-,106375931:down|-,106398926:down|-,106450521:up|-,106400739:down|-,106422246:down|-,106376913:down|-,106356751:up|-,106412449:up|-,106366482:up|-,106426751:up|-,106433863:up|-,106352890:up	http://amigo.geneontology.org/amigo/term/GO:0016887
regulation of hormone levels	Biological Process	GO:0010817	2	17	2001	15774	0.0009995	0.00107772	0.654381	0.999787	-,106422791:up|-,106356714:up	http://amigo.geneontology.org/amigo/term/GO:0010817
peptide binding	Molecular Function	GO:0042277	2	17	2001	15774	0.0009995	0.00107772	0.654381	0.999787	-,106361805:down|-,106433169:down	http://amigo.geneontology.org/amigo/term/GO:0042277
reproduction	Biological Process	GO:0000003	2	17	2001	15774	0.0009995	0.00107772	0.654381	0.999787	-,106407044:down|-,106394915:down	http://amigo.geneontology.org/amigo/term/GO:0000003
phosphotransferase activity, carboxyl group as acceptor	Molecular Function	GO:0016774	2	17	2001	15774	0.0009995	0.00107772	0.654381	0.999787	-,106451021:down|-,106354791:up	http://amigo.geneontology.org/amigo/term/GO:0016774
alcohol biosynthetic process	Biological Process	GO:0046165	2	17	2001	15774	0.0009995	0.00107772	0.654381	0.999787	-,106416365:up|-,106411721:up	http://amigo.geneontology.org/amigo/term/GO:0046165
polyol metabolic process	Biological Process	GO:0019751	2	17	2001	15774	0.0009995	0.00107772	0.654381	0.999787	-,106416365:up|-,106453198:down	http://amigo.geneontology.org/amigo/term/GO:0019751
cellular hormone metabolic process	Biological Process	GO:0034754	2	17	2001	15774	0.0009995	0.00107772	0.654381	0.999787	-,106422791:up|-,106356714:up	http://amigo.geneontology.org/amigo/term/GO:0034754
disaccharide metabolic process	Biological Process	GO:0005984	2	17	2001	15774	0.0009995	0.00107772	0.654381	0.999787	-,106376007:up|-,106386990:down	http://amigo.geneontology.org/amigo/term/GO:0005984
transcription initiation from RNA polymerase II promoter	Biological Process	GO:0006367	2	17	2001	15774	0.0009995	0.00107772	0.654381	0.999787	-,106404518:down|-,106430240:up	http://amigo.geneontology.org/amigo/term/GO:0006367
cytokinin metabolic process	Biological Process	GO:0009690	2	17	2001	15774	0.0009995	0.00107772	0.654381	0.999787	-,106422791:up|-,106356714:up	http://amigo.geneontology.org/amigo/term/GO:0009690
hormone metabolic process	Biological Process	GO:0042445	2	17	2001	15774	0.0009995	0.00107772	0.654381	0.999787	-,106422791:up|-,106356714:up	http://amigo.geneontology.org/amigo/term/GO:0042445
core promoter proximal region DNA binding	Molecular Function	GO:0001159	2	17	2001	15774	0.0009995	0.00107772	0.654381	0.999787	-,106369323:down|-,106454795:up	http://amigo.geneontology.org/amigo/term/GO:0001159
sequence-specific DNA binding RNA polymerase II transcription factor activity	Molecular Function	GO:0000981	2	17	2001	15774	0.0009995	0.00107772	0.654381	0.999787	-,106369323:down|-,106454795:up	http://amigo.geneontology.org/amigo/term/GO:0000981
signal sequence binding	Molecular Function	GO:0005048	2	17	2001	15774	0.0009995	0.00107772	0.654381	0.999787	-,106361805:down|-,106433169:down	http://amigo.geneontology.org/amigo/term/GO:0005048
RNA polymerase II core promoter proximal region sequence-specific DNA binding transcription factor activity	Molecular Function	GO:0000982	2	17	2001	15774	0.0009995	0.00107772	0.654381	0.999787	-,106369323:down|-,106454795:up	http://amigo.geneontology.org/amigo/term/GO:0000982
ligase activity, forming carbon-sulfur bonds	Molecular Function	GO:0016877	2	17	2001	15774	0.0009995	0.00107772	0.654381	0.999787	-,106371322:down|acs6,106372084:down	http://amigo.geneontology.org/amigo/term/GO:0016877
core promoter proximal region sequence-specific DNA binding	Molecular Function	GO:0000987	2	17	2001	15774	0.0009995	0.00107772	0.654381	0.999787	-,106369323:down|-,106454795:up	http://amigo.geneontology.org/amigo/term/GO:0000987
RNA polymerase complex	Cellular Component	GO:0030880	3	26	2001	15774	0.00149925	0.00164828	0.658142	0.999787	-,106401954:up|-,106446012:up|-,106404518:down	http://amigo.geneontology.org/amigo/term/GO:0030880
cellular modified amino acid biosynthetic process	Biological Process	GO:0042398	3	26	2001	15774	0.00149925	0.00164828	0.658142	0.999787	-,106411793:down|-,106451560:down|-,106365527:up	http://amigo.geneontology.org/amigo/term/GO:0042398
DNA-directed RNA polymerase complex	Cellular Component	GO:0000428	3	26	2001	15774	0.00149925	0.00164828	0.658142	0.999787	-,106401954:up|-,106446012:up|-,106404518:down	http://amigo.geneontology.org/amigo/term/GO:0000428
nuclear DNA-directed RNA polymerase complex	Cellular Component	GO:0055029	3	26	2001	15774	0.00149925	0.00164828	0.658142	0.999787	-,106401954:up|-,106446012:up|-,106404518:down	http://amigo.geneontology.org/amigo/term/GO:0055029
regulation of biosynthetic process	Biological Process	GO:0009889	97	791	2001	15774	0.0484758	0.0501458	0.659443	0.999787	-,106407224:up|-,106369323:down|AGL20,106438253:up|-,106371751:down|-,106347225:down|-,106425753:down|-,106376715:down|BNAC01G38060D,106352023:down|-,106387454:down|NAC485,106445838:down|-,106369247:up|-,106426670:down|-,106380775:up|-,106394289:up|-,106439439:down|LEC1,106358189:up|-,106405386:down|TT16.2,106444269:up|-,106361331:up|-,106385152:down|-,106366064:up|-,106418874:down|-,106362169:do…	http://amigo.geneontology.org/amigo/term/GO:0009889
regulation of cellular biosynthetic process	Biological Process	GO:0031326	97	791	2001	15774	0.0484758	0.0501458	0.659443	0.999787	-,106407224:up|-,106369323:down|AGL20,106438253:up|-,106371751:down|-,106347225:down|-,106425753:down|-,106376715:down|BNAC01G38060D,106352023:down|-,106387454:down|NAC485,106445838:down|-,106369247:up|-,106426670:down|-,106380775:up|-,106394289:up|-,106439439:down|LEC1,106358189:up|-,106405386:down|TT16.2,106444269:up|-,106361331:up|-,106385152:down|-,106366064:up|-,106418874:down|-,106362169:do…	http://amigo.geneontology.org/amigo/term/GO:0031326
cellular protein modification process	Biological Process	GO:0006464	35	291	2001	15774	0.0174913	0.0184481	0.659689	0.999787	-,106375220:up|-,106439795:down|AGL20,106438253:up|-,106425753:down|-,106402887:up|-,106420085:down|-,106421061:down|-,106431084:down|-,106401741:down|-,106360130:up|-,106415338:down|-,106357060:up|-,106428875:down|TT16.2,106444269:up|-,106361331:up|-,106366064:up|-,106399822:down|-,106443293:down|-,106380823:up|-,106411055:up|-,106371321:down|FLC.C9-a,106358318:down|-,106447496:down|-,106426758:…	http://amigo.geneontology.org/amigo/term/GO:0006464
protein modification process	Biological Process	GO:0036211	35	291	2001	15774	0.0174913	0.0184481	0.659689	0.999787	-,106375220:up|-,106439795:down|AGL20,106438253:up|-,106425753:down|-,106402887:up|-,106420085:down|-,106421061:down|-,106431084:down|-,106401741:down|-,106360130:up|-,106415338:down|-,106357060:up|-,106428875:down|TT16.2,106444269:up|-,106361331:up|-,106366064:up|-,106399822:down|-,106443293:down|-,106380823:up|-,106411055:up|-,106371321:down|FLC.C9-a,106358318:down|-,106447496:down|-,106426758:…	http://amigo.geneontology.org/amigo/term/GO:0036211
response to water	Biological Process	GO:0009415	6	52	2001	15774	0.0029985	0.00329656	0.660682	0.999787	-,106385401:down|-,106347525:up|-,106441121:down|-,106358233:down|-,106346382:down|-,106438345:up	http://amigo.geneontology.org/amigo/term/GO:0009415
carbohydrate derivative metabolic process	Biological Process	GO:1901135	42	348	2001	15774	0.0209895	0.0220616	0.660872	0.999787	-,106389339:up|nad5,4237891:up|-,106422744:down|-,106366051:up|-,106379176:up|-,106416280:down|-,106415338:down|atp9,4237875:up|-,106452433:up|-,106398926:down|-,106407327:down|-,106354789:up|-,106439886:up|BNAA01G03730D,106363717:down|-,106433662:up|-,106443293:down|-,106360897:down|-,106397849:down|-,106388327:down|-,106356885:up|atp6,4237874:up|-,106446309:up|-,106365049:down|-,106357589:up|-,…	http://amigo.geneontology.org/amigo/term/GO:1901135
oxidoreductase activity, acting on a sulfur group of donors	Molecular Function	GO:0016667	22	185	2001	15774	0.0109945	0.0117282	0.660927	0.999787	-,106392101:down|-,106449850:down|-,106352879:down|-,106441099:up|-,106433114:up|-,106352037:down|-,106406568:down|-,106415370:up|-,106401378:down|-,106413769:up|-,106370090:down|-,106436557:down|-,106406205:down|-,106435142:down|-,106435253:down|-,106356879:down|-,106438378:up|-,106357993:up|-,106370498:up|-,106385772:up|-,106446074:up|-,106444322:down	http://amigo.geneontology.org/amigo/term/GO:0016667
cellular respiration	Biological Process	GO:0045333	8	69	2001	15774	0.003998	0.00437429	0.661662	0.999787	-,106371018:up|-,106421820:up|-,106377405:up|-,106403500:up|nad5,4237891:up|-,106441215:up|-,106371017:up|-,106436612:down	http://amigo.geneontology.org/amigo/term/GO:0045333
mitochondrial respiratory chain complex I	Cellular Component	GO:0005747	1	8	2001	15774	0.00049975	0.000507164	0.662261	0.999787	-,106397550:up	http://amigo.geneontology.org/amigo/term/GO:0005747
nitrate transport	Biological Process	GO:0015706	1	8	2001	15774	0.00049975	0.000507164	0.662261	0.999787	-,106351468:up	http://amigo.geneontology.org/amigo/term/GO:0015706
CTP synthase activity	Molecular Function	GO:0003883	1	8	2001	15774	0.00049975	0.000507164	0.662261	0.999787	-,106451348:down	http://amigo.geneontology.org/amigo/term/GO:0003883
NADH dehydrogenase complex	Cellular Component	GO:0030964	1	8	2001	15774	0.00049975	0.000507164	0.662261	0.999787	-,106397550:up	http://amigo.geneontology.org/amigo/term/GO:0030964
gene silencing	Biological Process	GO:0016458	1	8	2001	15774	0.00049975	0.000507164	0.662261	0.999787	-,106387454:down	http://amigo.geneontology.org/amigo/term/GO:0016458
cellular modified amino acid catabolic process	Biological Process	GO:0042219	1	8	2001	15774	0.00049975	0.000507164	0.662261	0.999787	-,106386242:down	http://amigo.geneontology.org/amigo/term/GO:0042219
CoA carboxylase activity	Molecular Function	GO:0016421	1	8	2001	15774	0.00049975	0.000507164	0.662261	0.999787	accA1,106427748:up	http://amigo.geneontology.org/amigo/term/GO:0016421
polyol biosynthetic process	Biological Process	GO:0046173	1	8	2001	15774	0.00049975	0.000507164	0.662261	0.999787	-,106416365:up	http://amigo.geneontology.org/amigo/term/GO:0046173
oxidoreductase activity, acting on the CH-CH group of donors, oxygen as acceptor	Molecular Function	GO:0016634	1	8	2001	15774	0.00049975	0.000507164	0.662261	0.999787	-,106414551:down	http://amigo.geneontology.org/amigo/term/GO:0016634
protein-lysine N-methyltransferase activity	Molecular Function	GO:0016279	1	8	2001	15774	0.00049975	0.000507164	0.662261	0.999787	-,106436574:down	http://amigo.geneontology.org/amigo/term/GO:0016279
transition metal ion transport	Biological Process	GO:0000041	1	8	2001	15774	0.00049975	0.000507164	0.662261	0.999787	-,106427233:down	http://amigo.geneontology.org/amigo/term/GO:0000041
sister chromatid cohesion	Biological Process	GO:0007062	1	8	2001	15774	0.00049975	0.000507164	0.662261	0.999787	BNAC08G36090D,106415810:up	http://amigo.geneontology.org/amigo/term/GO:0007062
nucleotide-sugar transport	Biological Process	GO:0015780	1	8	2001	15774	0.00049975	0.000507164	0.662261	0.999787	-,106386730:down	http://amigo.geneontology.org/amigo/term/GO:0015780
mRNA 3'-end processing	Biological Process	GO:0031124	1	8	2001	15774	0.00049975	0.000507164	0.662261	0.999787	-,106432298:down	http://amigo.geneontology.org/amigo/term/GO:0031124
O-acetyltransferase activity	Molecular Function	GO:0016413	1	8	2001	15774	0.00049975	0.000507164	0.662261	0.999787	-,106402810:down	http://amigo.geneontology.org/amigo/term/GO:0016413
protein methyltransferase activity	Molecular Function	GO:0008276	1	8	2001	15774	0.00049975	0.000507164	0.662261	0.999787	-,106436574:down	http://amigo.geneontology.org/amigo/term/GO:0008276
tetrahydrofolate interconversion	Biological Process	GO:0035999	1	8	2001	15774	0.00049975	0.000507164	0.662261	0.999787	-,106425970:down	http://amigo.geneontology.org/amigo/term/GO:0035999
positive regulation of translation	Biological Process	GO:0045727	1	8	2001	15774	0.00049975	0.000507164	0.662261	0.999787	-,106380540:up	http://amigo.geneontology.org/amigo/term/GO:0045727
nucleotide transport	Biological Process	GO:0006862	1	8	2001	15774	0.00049975	0.000507164	0.662261	0.999787	-,106386730:down	http://amigo.geneontology.org/amigo/term/GO:0006862
glutamate 5-kinase activity	Molecular Function	GO:0004349	1	8	2001	15774	0.00049975	0.000507164	0.662261	0.999787	-,106451021:down	http://amigo.geneontology.org/amigo/term/GO:0004349
response to nitrogen compound	Biological Process	GO:1901698	1	8	2001	15774	0.00049975	0.000507164	0.662261	0.999787	-,106351468:up	http://amigo.geneontology.org/amigo/term/GO:1901698
ligase activity, forming carbon-carbon bonds	Molecular Function	GO:0016885	1	8	2001	15774	0.00049975	0.000507164	0.662261	0.999787	accA1,106427748:up	http://amigo.geneontology.org/amigo/term/GO:0016885
response to nitrate	Biological Process	GO:0010167	1	8	2001	15774	0.00049975	0.000507164	0.662261	0.999787	-,106351468:up	http://amigo.geneontology.org/amigo/term/GO:0010167
DNA replication initiation	Biological Process	GO:0006270	1	8	2001	15774	0.00049975	0.000507164	0.662261	0.999787	-,106426657:down	http://amigo.geneontology.org/amigo/term/GO:0006270
GDP-mannose metabolic process	Biological Process	GO:0019673	1	8	2001	15774	0.00049975	0.000507164	0.662261	0.999787	-,106450944:down	http://amigo.geneontology.org/amigo/term/GO:0019673
acetyl-CoA carboxylase complex	Cellular Component	GO:0009317	1	8	2001	15774	0.00049975	0.000507164	0.662261	0.999787	accA1,106427748:up	http://amigo.geneontology.org/amigo/term/GO:0009317
carbohydrate derivative transport	Biological Process	GO:1901264	1	8	2001	15774	0.00049975	0.000507164	0.662261	0.999787	-,106386730:down	http://amigo.geneontology.org/amigo/term/GO:1901264
acyl-CoA dehydrogenase activity	Molecular Function	GO:0003995	1	8	2001	15774	0.00049975	0.000507164	0.662261	0.999787	-,106414551:down	http://amigo.geneontology.org/amigo/term/GO:0003995
mitotic sister chromatid cohesion	Biological Process	GO:0007064	1	8	2001	15774	0.00049975	0.000507164	0.662261	0.999787	BNAC08G36090D,106415810:up	http://amigo.geneontology.org/amigo/term/GO:0007064
phospholipid dephosphorylation	Biological Process	GO:0046839	1	8	2001	15774	0.00049975	0.000507164	0.662261	0.999787	-,106402904:down	http://amigo.geneontology.org/amigo/term/GO:0046839
tetrahydrofolate biosynthetic process	Biological Process	GO:0046654	1	8	2001	15774	0.00049975	0.000507164	0.662261	0.999787	-,106411793:down	http://amigo.geneontology.org/amigo/term/GO:0046654
lysine N-methyltransferase activity	Molecular Function	GO:0016278	1	8	2001	15774	0.00049975	0.000507164	0.662261	0.999787	-,106436574:down	http://amigo.geneontology.org/amigo/term/GO:0016278
eukaryotic translation elongation factor 1 complex	Cellular Component	GO:0005853	1	8	2001	15774	0.00049975	0.000507164	0.662261	0.999787	-,106380757:down	http://amigo.geneontology.org/amigo/term/GO:0005853
respiratory chain complex I	Cellular Component	GO:0045271	1	8	2001	15774	0.00049975	0.000507164	0.662261	0.999787	-,106397550:up	http://amigo.geneontology.org/amigo/term/GO:0045271
acetyl-CoA carboxylase activity	Molecular Function	GO:0003989	1	8	2001	15774	0.00049975	0.000507164	0.662261	0.999787	accA1,106427748:up	http://amigo.geneontology.org/amigo/term/GO:0003989
tryptophan synthase activity	Molecular Function	GO:0004834	1	8	2001	15774	0.00049975	0.000507164	0.662261	0.999787	-,106439313:down	http://amigo.geneontology.org/amigo/term/GO:0004834
nucleoside transmembrane transporter activity	Molecular Function	GO:0005337	1	8	2001	15774	0.00049975	0.000507164	0.662261	0.999787	-,106376662:up	http://amigo.geneontology.org/amigo/term/GO:0005337
serine O-acetyltransferase activity	Molecular Function	GO:0009001	1	8	2001	15774	0.00049975	0.000507164	0.662261	0.999787	-,106402810:down	http://amigo.geneontology.org/amigo/term/GO:0009001
trehalose metabolic process	Biological Process	GO:0005991	1	8	2001	15774	0.00049975	0.000507164	0.662261	0.999787	-,106376007:up	http://amigo.geneontology.org/amigo/term/GO:0005991
phosphatidylinositol dephosphorylation	Biological Process	GO:0046856	1	8	2001	15774	0.00049975	0.000507164	0.662261	0.999787	-,106402904:down	http://amigo.geneontology.org/amigo/term/GO:0046856
response to abscisic acid	Biological Process	GO:0009737	1	8	2001	15774	0.00049975	0.000507164	0.662261	0.999787	CIPK15.1,106435465:up	http://amigo.geneontology.org/amigo/term/GO:0009737
fructose 6-phosphate metabolic process	Biological Process	GO:0006002	1	8	2001	15774	0.00049975	0.000507164	0.662261	0.999787	-,106436268:down	http://amigo.geneontology.org/amigo/term/GO:0006002
response to radiation	Biological Process	GO:0009314	1	8	2001	15774	0.00049975	0.000507164	0.662261	0.999787	-,106420085:down	http://amigo.geneontology.org/amigo/term/GO:0009314
organophosphate ester transport	Biological Process	GO:0015748	1	8	2001	15774	0.00049975	0.000507164	0.662261	0.999787	-,106386730:down	http://amigo.geneontology.org/amigo/term/GO:0015748
sulfur compound catabolic process	Biological Process	GO:0044273	1	8	2001	15774	0.00049975	0.000507164	0.662261	0.999787	-,106386242:down	http://amigo.geneontology.org/amigo/term/GO:0044273
small nucleolar ribonucleoprotein complex	Cellular Component	GO:0005732	1	8	2001	15774	0.00049975	0.000507164	0.662261	0.999787	-,106441033:down	http://amigo.geneontology.org/amigo/term/GO:0005732
glycerol-3-phosphate metabolic process	Biological Process	GO:0006072	1	8	2001	15774	0.00049975	0.000507164	0.662261	0.999787	GPD1,106352802:up	http://amigo.geneontology.org/amigo/term/GO:0006072
sugar-phosphatase activity	Molecular Function	GO:0050308	1	8	2001	15774	0.00049975	0.000507164	0.662261	0.999787	FBPase,106401056:up	http://amigo.geneontology.org/amigo/term/GO:0050308
glutamate-5-semialdehyde dehydrogenase activity	Molecular Function	GO:0004350	1	8	2001	15774	0.00049975	0.000507164	0.662261	0.999787	-,106451021:down	http://amigo.geneontology.org/amigo/term/GO:0004350
regulation of DNA metabolic process	Biological Process	GO:0051052	1	8	2001	15774	0.00049975	0.000507164	0.662261	0.999787	-,106453192:up	http://amigo.geneontology.org/amigo/term/GO:0051052
uridylate kinase activity	Molecular Function	GO:0009041	1	8	2001	15774	0.00049975	0.000507164	0.662261	0.999787	-,106439693:down	http://amigo.geneontology.org/amigo/term/GO:0009041
serine O-acyltransferase activity	Molecular Function	GO:0016412	1	8	2001	15774	0.00049975	0.000507164	0.662261	0.999787	-,106402810:down	http://amigo.geneontology.org/amigo/term/GO:0016412
envelope	Cellular Component	GO:0031975	21	177	2001	15774	0.0104948	0.011221	0.663088	0.999787	-,106438455:down|-,106367187:up|-,106387504:up|-,106406037:down|-,106424745:up|nad5,4237891:up|-,106401106:up|-,106452659:up|-,106366051:up|atp9,4237875:up|-,106353679:down|nad3,4237970:up|-,106376662:up|-,106408968:up|-,106449626:down|-,106376325:down|-,106439886:up|-,106397550:up|ACT2,106441094:down|atp6,4237874:up|-,106389245:up	http://amigo.geneontology.org/amigo/term/GO:0031975
organelle envelope	Cellular Component	GO:0031967	21	177	2001	15774	0.0104948	0.011221	0.663088	0.999787	-,106438455:down|-,106367187:up|-,106387504:up|-,106406037:down|-,106424745:up|nad5,4237891:up|-,106401106:up|-,106452659:up|-,106366051:up|atp9,4237875:up|-,106353679:down|nad3,4237970:up|-,106376662:up|-,106408968:up|-,106449626:down|-,106376325:down|-,106439886:up|-,106397550:up|ACT2,106441094:down|atp6,4237874:up|-,106389245:up	http://amigo.geneontology.org/amigo/term/GO:0031967
xyloglucan metabolic process	Biological Process	GO:0010411	4	35	2001	15774	0.001999	0.00221884	0.664597	0.999787	-,106392146:down|-,106375833:down|-,106394469:up|-,106396817:up	http://amigo.geneontology.org/amigo/term/GO:0010411
xyloglucan:xyloglucosyl transferase activity	Molecular Function	GO:0016762	4	35	2001	15774	0.001999	0.00221884	0.664597	0.999787	-,106392146:down|-,106375833:down|-,106394469:up|-,106396817:up	http://amigo.geneontology.org/amigo/term/GO:0016762
metalloendopeptidase activity	Molecular Function	GO:0004222	4	35	2001	15774	0.001999	0.00221884	0.664597	0.999787	-,106409407:down|-,106454439:up|-,106376598:up|-,106391226:up	http://amigo.geneontology.org/amigo/term/GO:0004222
acetyltransferase activity	Molecular Function	GO:0016407	7	61	2001	15774	0.00349825	0.00386712	0.669479	0.999787	-,106387454:down|-,106401125:up|-,106453097:up|-,106402810:down|-,106362417:up|BNAA03G48960D,106440973:down|BNAA07G04340D,106357749:down	http://amigo.geneontology.org/amigo/term/GO:0016407
ion transmembrane transporter activity	Molecular Function	GO:0015075	40	334	2001	15774	0.01999	0.0211741	0.677702	0.999787	-,106367187:up|-,106406037:down|-,106452294:down|-,106384866:down|atp9,4237875:up|-,106388311:down|-,106398926:down|-,106451245:up|-,106420913:up|-,106381929:down|-,106430725:down|-,106387176:up|-,106406019:down|-,106376913:down|BOR6,106436394:up|-,106366482:up|-,106418106:up|-,106426751:up|atp6,4237874:up|-,106440606:down|-,106360999:down|-,106387504:up|-,106419519:up|-,106411040:up|-,106433059:…	http://amigo.geneontology.org/amigo/term/GO:0015075
cell wall organization or biogenesis	Biological Process	GO:0071554	33	277	2001	15774	0.0164918	0.0175605	0.678493	0.999787	-,106386695:up|-,106439867:up|-,106392146:down|-,106395608:down|-,106411952:down|-,106393609:up|-,106447463:down|-,106399430:up|-,106381167:down|-,106437934:down|-,106423949:up|-,106394469:up|-,106396817:up|-,106399823:down|-,106360897:down|-,106439406:down|-,106397849:down|-,106437682:down|-,106396968:up|-,106396259:up|-,106388327:down|-,106348585:up|-,106450695:up|BNCHITIN-1,106388328:down|-,10…	http://amigo.geneontology.org/amigo/term/GO:0071554
transmembrane transporter activity	Molecular Function	GO:0022857	66	545	2001	15774	0.0329835	0.0345505	0.678805	0.999787	-,106450979:down|-,106406037:down|-,106426671:down|atp9,4237875:up|-,106388311:down|-,106451245:up|-,106387176:up|-,106406019:down|-,106392644:up|-,106376913:down|BOR6,106436394:up|atp6,4237874:up|-,106440606:down|-,106387504:up|-,106419519:up|-,106433059:down|-,106411040:up|-,106439314:down|-,106421384:up|-,106421184:up|-,106365021:up|-,106361842:down|-,106354129:up|SUT4-2,106346228:down|-,10642…	http://amigo.geneontology.org/amigo/term/GO:0022857
membrane organization	Biological Process	GO:0061024	10	87	2001	15774	0.0049975	0.00551541	0.679057	0.999787	-,106424745:up|-,106400025:down|-,106432420:up|-,106402106:up|-,106415502:down|-,106365845:down|-,106372661:down|-,106430769:down|-,106427816:down|-,106378107:up	http://amigo.geneontology.org/amigo/term/GO:0061024
N-acetyltransferase activity	Molecular Function	GO:0008080	6	53	2001	15774	0.0029985	0.00335996	0.679145	0.999787	-,106387454:down|-,106401125:up|-,106453097:up|-,106362417:up|BNAA03G48960D,106440973:down|BNAA07G04340D,106357749:down	http://amigo.geneontology.org/amigo/term/GO:0008080
hemicellulose metabolic process	Biological Process	GO:0010410	6	53	2001	15774	0.0029985	0.00335996	0.679145	0.999787	-,106392146:down|-,106375833:down|-,106439867:up|-,106394469:up|-,106396817:up|-,106354154:up	http://amigo.geneontology.org/amigo/term/GO:0010410
cell wall polysaccharide metabolic process	Biological Process	GO:0010383	6	53	2001	15774	0.0029985	0.00335996	0.679145	0.999787	-,106392146:down|-,106375833:down|-,106439867:up|-,106394469:up|-,106396817:up|-,106354154:up	http://amigo.geneontology.org/amigo/term/GO:0010383
ncRNA metabolic process	Biological Process	GO:0034660	12	104	2001	15774	0.005997	0.00659313	0.681616	0.999787	-,106354395:up|-,106371322:down|-,106453097:up|-,106401637:down|-,106427723:up|-,106423409:up|-,106415337:down|-,106414972:up|-,106354716:down|IPT1-3,106395095:up|-,106447649:up|-,106362417:up	http://amigo.geneontology.org/amigo/term/GO:0034660
ligase activity, forming aminoacyl-tRNA and related compounds	Molecular Function	GO:0016876	3	27	2001	15774	0.00149925	0.00171168	0.683739	0.999787	-,106354716:down|-,106401637:down|-,106415337:down	http://amigo.geneontology.org/amigo/term/GO:0016876
aminoacyl-tRNA ligase activity	Molecular Function	GO:0004812	3	27	2001	15774	0.00149925	0.00171168	0.683739	0.999787	-,106354716:down|-,106401637:down|-,106415337:down	http://amigo.geneontology.org/amigo/term/GO:0004812
organic hydroxy compound biosynthetic process	Biological Process	GO:1901617	3	27	2001	15774	0.00149925	0.00171168	0.683739	0.999787	-,106416365:up|-,106411721:up|-,106433826:down	http://amigo.geneontology.org/amigo/term/GO:1901617
ligase activity, forming carbon-oxygen bonds	Molecular Function	GO:0016875	3	27	2001	15774	0.00149925	0.00171168	0.683739	0.999787	-,106354716:down|-,106401637:down|-,106415337:down	http://amigo.geneontology.org/amigo/term/GO:0016875
tRNA aminoacylation for protein translation	Biological Process	GO:0006418	3	27	2001	15774	0.00149925	0.00171168	0.683739	0.999787	-,106354716:down|-,106401637:down|-,106415337:down	http://amigo.geneontology.org/amigo/term/GO:0006418
protein kinase regulator activity	Molecular Function	GO:0019887	3	27	2001	15774	0.00149925	0.00171168	0.683739	0.999787	-,106345228:up|-,106361062:up|-,106444097:down	http://amigo.geneontology.org/amigo/term/GO:0019887
kinase regulator activity	Molecular Function	GO:0019207	3	27	2001	15774	0.00149925	0.00171168	0.683739	0.999787	-,106345228:up|-,106361062:up|-,106444097:down	http://amigo.geneontology.org/amigo/term/GO:0019207
regulation of gene expression	Biological Process	GO:0010468	99	812	2001	15774	0.0494753	0.0514771	0.683863	0.999787	-,106407224:up|-,106369323:down|AGL20,106438253:up|-,106371751:down|-,106347225:down|-,106425753:down|-,106376715:down|BNAC01G38060D,106352023:down|-,106387454:down|NAC485,106445838:down|-,106369247:up|-,106426670:down|-,106380775:up|-,106394289:up|-,106439439:down|LEC1,106358189:up|-,106405386:down|TT16.2,106444269:up|-,106361331:up|-,106385152:down|-,106366064:up|-,106418874:down|-,106362169:do…	http://amigo.geneontology.org/amigo/term/GO:0010468
solute:cation antiporter activity	Molecular Function	GO:0015298	2	18	2001	15774	0.0009995	0.00114112	0.685617	0.999787	-,106453015:up|-,106406019:down	http://amigo.geneontology.org/amigo/term/GO:0015298
cell wall macromolecule biosynthetic process	Biological Process	GO:0044038	2	18	2001	15774	0.0009995	0.00114112	0.685617	0.999787	-,106439867:up|-,106354154:up	http://amigo.geneontology.org/amigo/term/GO:0044038
negative regulation of macromolecule metabolic process	Biological Process	GO:0010605	2	18	2001	15774	0.0009995	0.00114112	0.685617	0.999787	-,106387454:down|-,106453192:up	http://amigo.geneontology.org/amigo/term/GO:0010605
proton-transporting ATP synthase complex, coupling factor F(o)	Cellular Component	GO:0045263	2	18	2001	15774	0.0009995	0.00114112	0.685617	0.999787	atp9,4237875:up|atp6,4237874:up	http://amigo.geneontology.org/amigo/term/GO:0045263
solute:proton antiporter activity	Molecular Function	GO:0015299	2	18	2001	15774	0.0009995	0.00114112	0.685617	0.999787	-,106453015:up|-,106406019:down	http://amigo.geneontology.org/amigo/term/GO:0015299
negative regulation of cellular metabolic process	Biological Process	GO:0031324	2	18	2001	15774	0.0009995	0.00114112	0.685617	0.999787	-,106387454:down|-,106453192:up	http://amigo.geneontology.org/amigo/term/GO:0031324
xylan metabolic process	Biological Process	GO:0045491	2	18	2001	15774	0.0009995	0.00114112	0.685617	0.999787	-,106439867:up|-,106354154:up	http://amigo.geneontology.org/amigo/term/GO:0045491
cell wall polysaccharide biosynthetic process	Biological Process	GO:0070592	2	18	2001	15774	0.0009995	0.00114112	0.685617	0.999787	-,106439867:up|-,106354154:up	http://amigo.geneontology.org/amigo/term/GO:0070592
cellular response to alcohol	Biological Process	GO:0097306	2	18	2001	15774	0.0009995	0.00114112	0.685617	0.999787	CIPK15.1,106435465:up|-,106426645:down	http://amigo.geneontology.org/amigo/term/GO:0097306
cellular response to lipid	Biological Process	GO:0071396	2	18	2001	15774	0.0009995	0.00114112	0.685617	0.999787	CIPK15.1,106435465:up|-,106426645:down	http://amigo.geneontology.org/amigo/term/GO:0071396
xylan biosynthetic process	Biological Process	GO:0045492	2	18	2001	15774	0.0009995	0.00114112	0.685617	0.999787	-,106439867:up|-,106354154:up	http://amigo.geneontology.org/amigo/term/GO:0045492
cellular component macromolecule biosynthetic process	Biological Process	GO:0070589	2	18	2001	15774	0.0009995	0.00114112	0.685617	0.999787	-,106439867:up|-,106354154:up	http://amigo.geneontology.org/amigo/term/GO:0070589
tRNA metabolic process	Biological Process	GO:0006399	9	79	2001	15774	0.00449775	0.00500824	0.685663	0.999787	-,106354395:up|-,106371322:down|-,106453097:up|-,106401637:down|-,106423409:up|-,106415337:down|IPT1-3,106395095:up|-,106354716:down|-,106362417:up	http://amigo.geneontology.org/amigo/term/GO:0006399
intracellular protein transport	Biological Process	GO:0006886	24	204	2001	15774	0.011994	0.0129327	0.685808	0.999787	BNAA09G47470D,106435831:up|-,106348906:up|-,106424745:up|-,106401106:up|-,106452659:up|BNAA10G17470D,106370801:up|-,106426659:down|-,106415502:down|-,106365845:down|-,106372661:down|-,106440940:up|-,106400925:up|-,106408968:up|-,106374275:down|-,106426518:up|-,106400025:down|-,106432420:up|BNAA03G34740D,106444120:up|-,106402106:up|-,106426653:down|-,106430769:down|-,106389245:up|-,106427816:down|…	http://amigo.geneontology.org/amigo/term/GO:0006886
single-organism cellular localization	Biological Process	GO:1902580	7	62	2001	15774	0.00349825	0.00393052	0.686387	0.999787	-,106424745:up|-,106372661:down|-,106401106:up|-,106440940:up|-,106452659:up|-,106389245:up|-,106378107:up	http://amigo.geneontology.org/amigo/term/GO:1902580
S-adenosylmethionine-dependent methyltransferase activity	Molecular Function	GO:0008757	4	36	2001	15774	0.001999	0.00228224	0.686693	0.999787	-,106447649:up|-,106415812:down|-,106404480:up|-,106436574:down	http://amigo.geneontology.org/amigo/term/GO:0008757
magnesium ion binding	Molecular Function	GO:0000287	11	96	2001	15774	0.00549725	0.00608596	0.686992	0.999787	-,106430755:down|-,106450521:up|-,106402047:down|-,106403500:up|-,106441215:up|-,106354788:up|-,106453663:up|-,106430723:down|-,106379176:up|-,106449323:down|-,106411347:up	http://amigo.geneontology.org/amigo/term/GO:0000287
nucleotide biosynthetic process	Biological Process	GO:0009165	16	138	2001	15774	0.007996	0.00874857	0.688488	0.999787	-,106389339:up|-,106366051:up|-,106379176:up|atp9,4237875:up|-,106360908:up|-,106398926:down|-,106439886:up|-,106354789:up|-,106451348:down|-,106433662:up|-,106450944:down|-,106399417:up|-,106439693:down|-,106422246:down|-,106354690:down|atp6,4237874:up	http://amigo.geneontology.org/amigo/term/GO:0009165
nucleoside phosphate biosynthetic process	Biological Process	GO:1901293	16	138	2001	15774	0.007996	0.00874857	0.688488	0.999787	-,106389339:up|-,106366051:up|-,106379176:up|atp9,4237875:up|-,106360908:up|-,106398926:down|-,106439886:up|-,106354789:up|-,106451348:down|-,106433662:up|-,106450944:down|-,106399417:up|-,106439693:down|-,106422246:down|-,106354690:down|atp6,4237874:up	http://amigo.geneontology.org/amigo/term/GO:1901293
cellular metabolic process	Biological Process	GO:0044237	516	4136	2001	15774	0.257871	0.262204	0.690167	0.999787	-,106372724:up|-,106411721:up|TGA5.2,106397420:up|-,106372077:up|-,106352227:up|-,106437467:down|-,106400193:up|TT16.2,106444269:up|-,106385152:down|siah1,106357118:up|-,106354696:up|-,106376325:down|-,106365226:down|-,106449323:down|-,106432008:up|-,106451605:up|-,106426657:down|-,106418420:down|-,106390458:up|-,106427407:up|BNCHITIN-1,106388328:down|-,106350870:up|ACL1.A1,106453012:up|-,1064515…	http://amigo.geneontology.org/amigo/term/GO:0044237
NADP binding	Molecular Function	GO:0050661	5	45	2001	15774	0.00249875	0.0028528	0.691448	0.999787	GAPDH.1,106382350:up|GAPDH.2,106450737:up|-,106412148:down|-,106401115:down|-,106415065:up	http://amigo.geneontology.org/amigo/term/GO:0050661
chloroplast	Cellular Component	GO:0009507	35	295	2001	15774	0.0174913	0.0187017	0.691547	0.999787	-,106372724:up|-,106439795:down|-,106421061:down|-,106346382:down|-,106396473:down|BNAA02G33190D,106382774:up|-,106423409:up|-,106401741:down|-,106381951:down|-,106380540:up|-,106428875:down|-,106418332:up|-,106383117:up|-,106383128:up|-,106441121:down|-,106399822:down|-,106389421:down|-,106385401:down|-,106447496:down|-,106426758:down|rbcS,106446351:up|-,106415812:down|-,106447152:down|-,1064299…	http://amigo.geneontology.org/amigo/term/GO:0009507
zinc ion binding	Molecular Function	GO:0008270	104	854	2001	15774	0.051974	0.0541397	0.692259	0.999787	-,106432922:down|-,106392693:down|-,106368295:down|-,106426658:down|-,106371751:down|-,106415026:down|-,106374839:down|-,106377478:down|-,106375894:up|-,106415730:up|-,106382810:down|-,106410659:down|-,106450566:down|-,106440166:up|-,106445103:up|-,106409407:down|siah1,106357118:up|-,106390192:down|-,106422917:down|-,106415144:down|-,106443591:down|BNAC02G08320D,106388088:up|BNAC08G35350D,1064161…	http://amigo.geneontology.org/amigo/term/GO:0008270
photosynthetic membrane	Cellular Component	GO:0034357	18	155	2001	15774	0.0089955	0.0098263	0.692319	0.999787	-,106439795:down|-,106440261:up|-,106421061:down|-,106430356:down|-,106357671:down|-,106443682:down|-,106401741:down|-,106389955:up|-,106428875:down|-,106357831:down|-,106399822:down|-,106428876:down|-,106401343:up|-,106380909:down|-,106438326:down|-,106447496:down|-,106426758:down|-,106367276:down	http://amigo.geneontology.org/amigo/term/GO:0034357
mitochondrial membrane part	Cellular Component	GO:0044455	8	71	2001	15774	0.003998	0.00450108	0.693436	0.999787	-,106438455:down|-,106449626:down|-,106424745:up|-,106376325:down|-,106401106:up|-,106452659:up|-,106397550:up|-,106389245:up	http://amigo.geneontology.org/amigo/term/GO:0044455
nucleic acid metabolic process	Biological Process	GO:0090304	183	1488	2001	15774	0.0914543	0.0943324	0.693634	0.999787	TGA5.2,106397420:up|-,106348025:down|NAC485,106445838:down|-,106352227:up|-,106426670:down|-,106437467:down|-,106394289:up|-,106409224:down|-,106360879:down|TT16.2,106444269:up|-,106361331:up|-,106385152:down|-,106373171:up|-,106366064:up|-,106357317:up|-,106418874:down|-,106414972:up|-,106362169:down|FLC.C9-a,106358318:down|-,106446012:up|-,106367600:up|-,106365226:down|-,106424546:up|-,10643200…	http://amigo.geneontology.org/amigo/term/GO:0090304
plastid	Cellular Component	GO:0009536	35	296	2001	15774	0.0174913	0.0187651	0.699257	0.999787	-,106372724:up|-,106439795:down|-,106421061:down|-,106346382:down|-,106396473:down|BNAA02G33190D,106382774:up|-,106423409:up|-,106401741:down|-,106381951:down|-,106380540:up|-,106428875:down|-,106418332:up|-,106383117:up|-,106383128:up|-,106441121:down|-,106399822:down|-,106389421:down|-,106385401:down|-,106447496:down|-,106426758:down|rbcS,106446351:up|-,106415812:down|-,106447152:down|-,1064299…	http://amigo.geneontology.org/amigo/term/GO:0009536
signal transducer activity	Molecular Function	GO:0004871	7	63	2001	15774	0.00349825	0.00399391	0.70273	0.999787	-,106368536:down|-,106399414:up|-,106410498:down|-,106379214:down|-,106440574:up|-,106420085:down|-,106369339:down	http://amigo.geneontology.org/amigo/term/GO:0004871
uridine kinase activity	Molecular Function	GO:0004849	1	9	2001	15774	0.00049975	0.000570559	0.705126	0.999787	-,106389339:up	http://amigo.geneontology.org/amigo/term/GO:0004849
cellular ion homeostasis	Biological Process	GO:0006873	1	9	2001	15774	0.00049975	0.000570559	0.705126	0.999787	-,106427233:down	http://amigo.geneontology.org/amigo/term/GO:0006873
fatty-acyl-CoA binding	Molecular Function	GO:0000062	1	9	2001	15774	0.00049975	0.000570559	0.705126	0.999787	ACBP,106451796:up	http://amigo.geneontology.org/amigo/term/GO:0000062
GPI anchor metabolic process	Biological Process	GO:0006505	1	9	2001	15774	0.00049975	0.000570559	0.705126	0.999787	-,106415338:down	http://amigo.geneontology.org/amigo/term/GO:0006505
dicarboxylic acid biosynthetic process	Biological Process	GO:0043650	1	9	2001	15774	0.00049975	0.000570559	0.705126	0.999787	-,106411793:down	http://amigo.geneontology.org/amigo/term/GO:0043650
protein refolding	Biological Process	GO:0042026	1	9	2001	15774	0.00049975	0.000570559	0.705126	0.999787	-,106390458:up	http://amigo.geneontology.org/amigo/term/GO:0042026
sucrose metabolic process	Biological Process	GO:0005985	1	9	2001	15774	0.00049975	0.000570559	0.705126	0.999787	-,106386990:down	http://amigo.geneontology.org/amigo/term/GO:0005985
GPI anchor biosynthetic process	Biological Process	GO:0006506	1	9	2001	15774	0.00049975	0.000570559	0.705126	0.999787	-,106415338:down	http://amigo.geneontology.org/amigo/term/GO:0006506
acetyl-CoA:L-lysine N6-acetyltransferase	Molecular Function	GO:0090595	1	9	2001	15774	0.00049975	0.000570559	0.705126	0.999787	-,106387454:down	http://amigo.geneontology.org/amigo/term/GO:0090595
pyrimidine ribonucleotide salvage	Biological Process	GO:0010138	1	9	2001	15774	0.00049975	0.000570559	0.705126	0.999787	-,106389339:up	http://amigo.geneontology.org/amigo/term/GO:0010138
L-serine biosynthetic process	Biological Process	GO:0006564	1	9	2001	15774	0.00049975	0.000570559	0.705126	0.999787	-,106401135:up	http://amigo.geneontology.org/amigo/term/GO:0006564
mitochondrial inner membrane presequence translocase complex	Cellular Component	GO:0005744	1	9	2001	15774	0.00049975	0.000570559	0.705126	0.999787	-,106401106:up	http://amigo.geneontology.org/amigo/term/GO:0005744
histone acetyltransferase activity	Molecular Function	GO:0004402	1	9	2001	15774	0.00049975	0.000570559	0.705126	0.999787	-,106387454:down	http://amigo.geneontology.org/amigo/term/GO:0004402
inositol phosphate metabolic process	Biological Process	GO:0043647	1	9	2001	15774	0.00049975	0.000570559	0.705126	0.999787	-,106453198:down	http://amigo.geneontology.org/amigo/term/GO:0043647
molybdenum ion binding	Molecular Function	GO:0030151	1	9	2001	15774	0.00049975	0.000570559	0.705126	0.999787	-,106353470:up	http://amigo.geneontology.org/amigo/term/GO:0030151
vacuole organization	Biological Process	GO:0007033	1	9	2001	15774	0.00049975	0.000570559	0.705126	0.999787	-,106401488:up	http://amigo.geneontology.org/amigo/term/GO:0007033
ribulose-bisphosphate carboxylase activity	Molecular Function	GO:0016984	1	9	2001	15774	0.00049975	0.000570559	0.705126	0.999787	rbcS,106446351:up	http://amigo.geneontology.org/amigo/term/GO:0016984
photorespiration	Biological Process	GO:0009853	1	9	2001	15774	0.00049975	0.000570559	0.705126	0.999787	rbcS,106446351:up	http://amigo.geneontology.org/amigo/term/GO:0009853
CTP salvage	Biological Process	GO:0044211	1	9	2001	15774	0.00049975	0.000570559	0.705126	0.999787	-,106389339:up	http://amigo.geneontology.org/amigo/term/GO:0044211
inorganic anion exchanger activity	Molecular Function	GO:0005452	1	9	2001	15774	0.00049975	0.000570559	0.705126	0.999787	BOR6,106436394:up	http://amigo.geneontology.org/amigo/term/GO:0005452
6-phosphofructokinase activity	Molecular Function	GO:0003872	1	9	2001	15774	0.00049975	0.000570559	0.705126	0.999787	-,106436268:down	http://amigo.geneontology.org/amigo/term/GO:0003872
phosphoglycerate mutase activity	Molecular Function	GO:0004619	1	9	2001	15774	0.00049975	0.000570559	0.705126	0.999787	-,106422744:down	http://amigo.geneontology.org/amigo/term/GO:0004619
UMP salvage	Biological Process	GO:0044206	1	9	2001	15774	0.00049975	0.000570559	0.705126	0.999787	-,106389339:up	http://amigo.geneontology.org/amigo/term/GO:0044206
pyrimidine nucleotide salvage	Biological Process	GO:0032262	1	9	2001	15774	0.00049975	0.000570559	0.705126	0.999787	-,106389339:up	http://amigo.geneontology.org/amigo/term/GO:0032262
pyrimidine nucleoside salvage	Biological Process	GO:0043097	1	9	2001	15774	0.00049975	0.000570559	0.705126	0.999787	-,106389339:up	http://amigo.geneontology.org/amigo/term/GO:0043097
transferase complex, transferring phosphorus-containing groups	Cellular Component	GO:0061695	3	28	2001	15774	0.00149925	0.00177507	0.707876	0.999787	-,106401954:up|-,106446012:up|-,106404518:down	http://amigo.geneontology.org/amigo/term/GO:0061695
hydrogen-exporting ATPase activity	Molecular Function	GO:0036442	3	28	2001	15774	0.00149925	0.00177507	0.707876	0.999787	-,106366482:up|-,106439314:down|-,106426751:up	http://amigo.geneontology.org/amigo/term/GO:0036442
chromosome	Cellular Component	GO:0005694	19	165	2001	15774	0.00949525	0.0104603	0.709477	0.999787	-,106387511:up|-,106416431:up|-,106390768:down|-,106346382:down|-,106436574:down|-,106440705:down|-,106349565:down|-,106387454:down|-,106411981:up|-,106450521:up|-,106347525:up|-,106441121:down|-,106435535:up|-,106356718:down|-,106366424:up|-,106438126:up|-,106385401:down|-,106438342:up|-,106438345:up	http://amigo.geneontology.org/amigo/term/GO:0005694
ligase activity, forming carbon-nitrogen bonds	Molecular Function	GO:0016879	5	46	2001	15774	0.00249875	0.00291619	0.710273	0.999787	-,106451348:down|-,106360786:up|GLN1.4,106423699:up|-,106423409:up|-,106429263:up	http://amigo.geneontology.org/amigo/term/GO:0016879
thylakoid part	Cellular Component	GO:0044436	18	157	2001	15774	0.0089955	0.00995309	0.713063	0.999787	-,106439795:down|-,106440261:up|-,106421061:down|-,106430356:down|-,106357671:down|-,106443682:down|-,106401741:down|-,106389955:up|-,106428875:down|-,106357831:down|-,106399822:down|-,106428876:down|-,106401343:up|-,106380909:down|-,106438326:down|-,106447496:down|-,106426758:down|-,106367276:down	http://amigo.geneontology.org/amigo/term/GO:0044436
hydrogen peroxide catabolic process	Biological Process	GO:0042744	11	98	2001	15774	0.00549725	0.00621276	0.713194	0.999787	-,106447397:up|-,106347437:down|-,106369846:up|-,106348078:down|-,106376204:down|-,106368738:down|-,106345263:up|-,106407007:down|-,106375482:down|-,106411182:up|-,106376069:up	http://amigo.geneontology.org/amigo/term/GO:0042744
N-acyltransferase activity	Molecular Function	GO:0016410	6	55	2001	15774	0.0029985	0.00348675	0.714071	0.999787	-,106387454:down|-,106401125:up|-,106453097:up|-,106362417:up|BNAA03G48960D,106440973:down|BNAA07G04340D,106357749:down	http://amigo.geneontology.org/amigo/term/GO:0016410
acyl-CoA metabolic process	Biological Process	GO:0006637	2	19	2001	15774	0.0009995	0.00120451	0.714495	0.999787	-,106411721:up|-,106372077:up	http://amigo.geneontology.org/amigo/term/GO:0006637
RNA methyltransferase activity	Molecular Function	GO:0008173	2	19	2001	15774	0.0009995	0.00120451	0.714495	0.999787	-,106440039:up|-,106404480:up	http://amigo.geneontology.org/amigo/term/GO:0008173
reproductive system development	Biological Process	GO:0061458	2	19	2001	15774	0.0009995	0.00120451	0.714495	0.999787	-,106369607:up|-,106380672:down	http://amigo.geneontology.org/amigo/term/GO:0061458
protein modification by small protein conjugation	Biological Process	GO:0032446	2	19	2001	15774	0.0009995	0.00120451	0.714495	0.999787	-,106371321:down|-,106431429:down	http://amigo.geneontology.org/amigo/term/GO:0032446
reproductive structure development	Biological Process	GO:0048608	2	19	2001	15774	0.0009995	0.00120451	0.714495	0.999787	-,106369607:up|-,106380672:down	http://amigo.geneontology.org/amigo/term/GO:0048608
cell surface receptor signaling pathway	Biological Process	GO:0007166	2	19	2001	15774	0.0009995	0.00120451	0.714495	0.999787	-,106368536:down|DAGK1,106380515:up	http://amigo.geneontology.org/amigo/term/GO:0007166
thioester metabolic process	Biological Process	GO:0035383	2	19	2001	15774	0.0009995	0.00120451	0.714495	0.999787	-,106411721:up|-,106372077:up	http://amigo.geneontology.org/amigo/term/GO:0035383
isomerase activity	Molecular Function	GO:0016853	23	199	2001	15774	0.0114943	0.0126157	0.715936	0.999787	-,106357589:up|CyP,106347045:up|-,106422744:down|-,106439843:down|-,106451137:down|-,106372005:down|-,106435912:up|-,106450521:up|-,106389536:down|-,106441598:down|-,106388012:down|-,106371070:down|-,106450944:down|-,106425136:up|-,106397593:down|-,106391828:up|-,106429592:up|-,106422285:down|-,106416365:up|-,106407573:down|-,106387235:down|-,106358185:down|-,106402493:down	http://amigo.geneontology.org/amigo/term/GO:0016853
[truncated: 604 more rows]

## Sheet: 1258A_SB_vs_1258A_MB
#Term	Database	ID	Input number	Background number	All input number	All background number	Input frequency	Background frequency	P-Value	Corrected P-Value	input_gene	Hyperlink_change
[truncated: 121 more rows]

[truncated: 2 more sheets: 1258A_SB_vs_1258B_SB, 1258B_SB_vs_1258B_MB]
