# Supplementary material for: Comparative Cytological and Transcriptome Analyses of Anther Development in Nsa Cytoplasmic Male Sterile (1258A) and Maintainer Lines in Brassica napus Produced by Distant Hybridization
Source: Int J Mol Sci. 2022 Feb 11;23(4):2004. doi: 10.3390/ijms23042004 (PMC8879398; doi:10.3390/ijms23042004)
Supplement: Supplementary file 1 [file ijms-23-02004-s001.zip › Supplementary Table S3.xlsx]

## Sheet: Sheet1
Biosynthesis_of_secondary_metabolites
gene_id	1258B_SB	1258A_SB	1258B_MB	1258A_MB	annotation
LOC106365154	0.46039	4.13064	5.51506	21.3676	Brassica napus cytochrome P450 71B3-like
LOC106423972	0.114497	0.644663	0.583327	1.53565	Brassica napus pyruvate decarboxylase 4-like
LOC106411182	0.325887	1.25905	1.00446	3.59561	Brassica napus peroxidase 47
LOC106381815	0.0261967	0.86973	0.166743	11.2409	Brassica napus chalcone synthase
LOC106402540	0.298643	0.715973	0.174	1.89746	Brassica napus 5'-nucleotidase SurE-like
LOC106353728	0.25846	0.719573	0.16295	3.00796	Brassica napus serine hydroxymethyltransferase 2, mitochondrial-like
LOC106435908	0.28104	1.15398	0.541907	3.86018	Brassica napus beta-glucosidase 3-like (LOC106435908), transcript variant X3
LOC106362438	1.59973	3.52696	1.19205	4.34409	Brassica napus pyruvate dehydrogenase E1 component subunit beta-3,
LOC106420031	0.146997	0.723367	0.04542	1.06845	Brassica napus arogenate dehydratase/prephenate dehydratase 6
LOC106380770	0.547937	11.4799	0.388783	15.6066	Brassica napus 5-methyltetrahydropteroyltriglutamate--homocysteine methyltransferase 1 (LOC106380770), transcript variant X2
LOC106415220	0.15205	3.7972	0.297633	4.93648	Brassica napus aminomethyltransferase, mitochondrial-like
LOC106392351	0.357697	1.94816	0.19283	2.48167	Brassica napus beta-glucosidase 15-like
LOC106411376	0.0195133	1.24769	0	1.56464	Brassica napus aspartokinase 1,
LOC106418144	12.978	33.3584	16.6787	39.6162	Brassica napus peroxisomal (S)-2-hydroxy-acid oxidase GLO1
LOC106410078	0.0179467	1.72618	0.16812	2.49196	Brassica napus cinnamyl alcohol dehydrogenase 7-like
LOC106430231	0.101267	0.876677	0.22315	1.19446	Brassica napus aspartate aminotransferase, cytoplasmic isozyme 1-like
LOC106433414	3.18539	7.16433	3.54963	9.75107	Brassica napus probable ribose-5-phosphate isomerase 3,?
LOC106441455	0.818533	2.42624	0.97854	3.55171	Brassica napus geranylgeranyl pyrophosphate synthase,
LOC106397687	0.15025	0.531533	0.19874	0.72704	Brassica napus glyoxylate/hydroxypyruvate reductase HPR3-like
LOC106360195	6.24108	18.2367	7.47794	24.9415	Brassica napus heterodimeric geranylgeranyl pyrophosphate synthase small subunit, chloroplastic-like?
LOC106354788	6.97005	16.1166	8.01373	21.4664	Brassica napus ent-kaur-16-ene synthase, chloroplastic
LOC106429936	0.0554167	1.88416	0.0315967	2.83986	Brassica napus magnesium-chelatase subunit ChlI-1, chloroplastic?
LOC106354696	0.547403	3.8815	0.517807	5.59405	Brassica napus solanesyl diphosphate synthase 1
LOC106431667	2.59233	13.3656	2.40605	18.3739	Brassica napus isocitrate dehydrogenase [NADP],
LOC106380774	0	5.20684	0.0264933	7.46041	Brassica napus anthranilate phosphoribosyltransferase,
LOC106440638	2.48708	6.84314	2.15019	9.39739	Brassica napus 3-ketoacyl-CoA synthase 11-like?
LOC106402470	0.85281	3.74117	0.637863	5.39065	Brassica napus putative glucose-6-phosphate 1-epimerase
LOC106427407	0.0102133	9.29235	0.111597	14.4324	Brassica napus zeta-carotene desaturase, chloroplastic/chromoplastic
LOC106354375	2.91753	5.85583	2.93649	7.63927	Brassica napus probable phosphoribosylformylglycinamidine synthase, chloroplastic/mitochondrial?
LOC106358858	0.382843	1.57804	0.674213	1.8298	Brassica napus adenylosuccinate lyase-like
LOC106350074	0.683273	4.12026	1.4153	4.476	Brassica napus dihydrolipoyllysine-residue succinyltransferase component of 2-oxoglutarate dehydrogenase complex 2, mitochondrial-like?
LOC106354395	13.2495	31.6309	17.3329	44.1449	Brassica napus geranylgeranyl diphosphate reductase, chloroplastic
LOC106401056	0.332777	1.52569	0.670553	2.19276	Brassica napus fructose-1,6-bisphosphatase, cytosolic?
LOC106445170	0.651847	2.79979	1.40928	4.16035	Brassica napus fructose-bisphosphate aldolase 5, cytosolic
LOC106388427	13.5364	31.4356	20.3786	63.7707	Brassica napus adenylate kinase 3?
LOC106345296	1.31529	12.0292	5.84416	27.2304	Brassica napus glutamate decarboxylase 5-like
LOC106380498	0.199113	0.8104	0.584527	1.50894	Brassica napus alpha-humulene/(-)-(E)-beta-caryophyllene synthase-like
LOC106395095	5.25006	18.6642	12.5291	35.6435	Brassica napus adenylate isopentenyltransferase 1, chloroplastic
LOC106347230	4.06818	18.7196	11.9639	31.8782	Brassica napus beta-glucosidase 44-like
LOC106438204	2.87566	6.83473	4.56487	10.6392	Brassica napus 4-hydroxy-tetrahydrodipicolinate reductase 1, chloroplastic
LOC106376910	1.24556	4.3665	2.64701	7.20033	Brassica napus phosphoribosylaminoimidazole-succinocarboxamide synthase, chloroplastic-like?
LOC106408937	145.617	379.866	83.2282	577.171	Brassica napus aldehyde dehydrogenase family 2 member B4, mitochondrial
LOC106445573	0.8598	3.90631	0.08243	6.95462	Brassica napus glyoxylate/hydroxypyruvate reductase HPR3-like
LOC106354791	38.0651	130.156	32.8268	197.914	Brassica napus phosphoglycerate kinase 3, cytosolic
LOC106368253	0.605027	5.19393	0.310797	8.91511	Brassica napus biotin carboxyl carrier protein of acetyl-CoA carboxylase 1, chloroplastic-like
LOC106355544	0.08729	1.47	0.02536	2.57929	Brassica napus diacylglycerol kinase 7-like?
LOC106434002	8.08028	19.0286	8.08888	26.3473	Brassica napus aminoacylase-1B-like
LOC106360908	2.57994	6.4776	2.66756	9.32254	Brassica napus adenylosuccinate lyase
LOC106389242	18.387	41.3992	16.8024	73.8886	Brassica napus 6-phosphogluconate dehydrogenase, decarboxylating 1, chloroplastic
LOC106437891	0.07261	0.852863	0.13283	1.88073	Brassica napus UDP-glycosyltransferase 73C5-like?
LOC106397335	4.59335	10.7423	5.19256	21.8822	Brassica napus NAD(P)H dehydrogenase (quinone) FQR1-like
LOC106451488	0.22575	1.81369	0.145747	4.51287	Brassica napus UDP-glycosyltransferase 73C5-like
LOC106429798	85.6242	168.978	71.7758	338	Brassica napus glyceraldehyde-3-phosphate dehydrogenase, cytosolic-like
LOC106431638	3.21335	9.72476	4.27183	16.9277	Brassica napus putative glucose-6-phosphate 1-epimerase?
LOC106435963	0.337197	4.3474	1.02031	8.48245	Brassica napus glutamate decarboxylase 5-like
LOC106418145	3.64803	7.58139	4.36829	11.7451	Brassica napus peroxisomal (S)-2-hydroxy-acid oxidase GLO2
LOC106453663	23.7379	49.6998	21.4945	76.1735	Brassica napus plastidial pyruvate kinase 1, chloroplastic
LOC106429670	3.9253	10.8744	3.52251	18.082	Brassica napus glyceraldehyde-3-phosphate dehydrogenase GAPCP1, chloroplastic-like
LOC106451089	1.17797	7.54399	0.922253	13.0873	Brassica napus UDP-glycosyltransferase 73C5-like
LOC106371017	1.91424	4.1827	1.80441	6.28364	Brassica napus malate dehydrogenase 1, cytoplasmic-like
LOC106375828	0.753823	6.62265	0.332173	12.0992	Brassica napus UDP-glycosyltransferase 73C5-like
LOC106357789	0.21115	0.765797	0.16667	1.28078	Brassica napus magnesium-chelatase subunit ChlI-1, chloroplastic-like
LOC106451088	0.625943	7.02443	0.589013	13.9614	Brassica napus UDP-glycosyltransferase 73C5-like
LOC106451368	0.152637	0.53936	0.17899	0.958297	Brassica napus aspartate aminotransferase, mitochondrial?
LOC106352666	0.0676567	0.741003	0.114673	1.30334	Brassica napus amidophosphoribosyltransferase 2, chloroplastic
LOC106371823	0.118043	8.32093	0.23547	15.9631	Brassica napus cycloartenol-C-24-methyltransferase-like
LOC106451487	0.0707533	0.567833	0.0763033	1.02626	Brassica napus UDP-glycosyltransferase 73C5
LOC106415748	0.190467	3.36401	0.0263767	1.04765	Brassica napus nucleoside diphosphate kinase IV, chloroplastic/mitochondrial
LOC106409688	1.1283	6.42106	0.99066	3.15688	Brassica napus diacylglycerol kinase 6
LOC106450733	6.66102	22.7008	4.67958	12.3215	Brassica napus choline/ethanolaminephosphotransferase 1
LOC106422378	27.1715	51.6707	12.0192	27.6725	Brassica napus 1-aminocyclopropane-1-carboxylate synthase 6-like
LOC106440633	13.9387	30.8258	4.27266	12.5572	Brassica napus beta-glucosidase BoGH3B-like?
LOC106453259	13.8489	35.0694	5.94782	16.388	Brassica napus uncharacterized?
LOC106371512	1.5279	5.57529	0.684447	2.2053	Brassica napus cytochrome P450 81F2-like
LOC106375604	1.08461	2.91357	0.584133	1.45904	Brassica napus adenylosuccinate lyase-like
LOC106437590	24.5558	85.5136	18.9476	57.4318	Brassica napus trans-cinnamate 4-monooxygenase
LOC106376268	1.2058	13.8476	1.10664	7.62069	Brassica napus choline/ethanolaminephosphotransferase 1
LOC106440736	0.0107667	1.13883	0	0.80519	Brassica napus catalase-3
LOC106380515	0.00652667	4.34799	0	2.82595	Brassica napus diacylglycerol kinase 1-like
LOC106399614	0.409743	2.0216	0.14793	1.46849	Brassica napus 5'-nucleotidase SurE-like?
LOC106444967	0.578157	1.84705	0.412217	1.40798	Brassica napus beta-glucosidase 10-like
LOC106411198	75.8025	168.198	69.3505	137.352	Brassica napus proline dehydrogenase 1, mitochondrial
LOC106402685	2.16255	5.21073	1.83472	4.30985	Brassica napus hexokinase-3
LOC106377190	0.156577	1.57473	0.0752633	1.25329	?Brassica napus uncharacterized?
LOC106397579	1.44386	8.13063	0.469353	6.50747	Brassica napus cytochrome c oxidase assembly protein COX15-like
LOC106437660	6.3659	18.9119	4.45547	15.4849	Brassica napus probable pyruvate kinase, cytosolic isozyme
LOC106347970	4.19962	6.37683	3.57482	5.81923	?Brassica napus citrate synthase 2, peroxisomal-like
LOC106367432	1.30216	3.2392	0.510013	3.10949	Brassica napus allene oxide synthase, chloroplastic-like
LOC106371361	0.85478	2.10714	0.25797	1.98694	Brassica napus cytochrome c oxidase assembly protein COX15
LOC106397131	35.7302	78.8858	30.1999	74.4866	Brassica napus proline dehydrogenase 1, mitochondrial?
LOC106427957	2.88955	8.12331	2.56223	7.61704	Brassica napus threonine dehydratase biosynthetic, chloroplastic-like
LOC106380527	0	2.4868	0	2.35128	Brassica napus succinate--CoA ligase [ADP-forming] subunit alpha-1, mitochondrial-like?
LOC106428844	0.228697	14.7696	0.0779433	13.6823	Brassica napus succinate dehydrogenase [ubiquinone] iron-sulfur subunit 1, mitochondrial?
LOC106366948	0.0763167	0.699623	0.101107	0.615837	Brassica napus phospholipase D gamma 1
LOC106371466	2.15905	5.64178	2.1122	5.12495	Brassica napus ATP-dependent 6-phosphofructokinase 7
LOC106380526	0	1.41525	0	1.27181	Brassica napus porphobilinogen deaminase, chloroplastic-like
LOC106425323	0.0846867	2.79154	0.0769967	2.4539	Brassica napus isocitrate dehydrogenase [NAD] catalytic subunit 5, mitochondrial-like
LOC106377405	2.24905	9.19943	1.22451	9.36658	Brassica napus citrate synthase 3, peroxisomal-like
LOC106410673	2.73135	7.12487	2.26362	7.60649	Brassica napus lipoxygenase 6, chloroplastic-like
LOC106347347	0.0147467	4.43575	0.148587	4.5241	?Brassica napus indole glucosinolate O-methyltransferase 4
LOC106405577	0.53001	1.84803	0.461143	1.91974	Brassica napus probable pyruvate kinase, cytosolic isozyme
LOC106441159	2.20687	11.9178	1.65427	11.9601	Brassica napus L-galactose dehydrogenase
LOC106387064	1.53723	4.57675	1.79917	4.82089	Brassica napus peroxisomal (S)-2-hydroxy-acid oxidase GLO2
LOC106438347	0.455767	3.26109	0.79512	3.30045	Brassica napus tropinone reductase homolog At2g29310?
LOC106377328	21.6206	239.035	41.9877	244.817	Brassica napus aldehyde dehydrogenase family 7 member A1-like
LOC106436795	0.385723	41.6809	0.251413	46.5548	Brassica napus uncharacterized
LOC106420600	0	1.10674	0	1.18009	Brassica napus pyruvate kinase, cytosolic isozyme-like
LOC106376364	0.106123	1.11229	0.154313	1.26304	Brassica napus beta-glucosidase 10
LOC106385336	0.01386	4.75844	0	5.66992	Brassica napus malate dehydrogenase 1, glyoxysomal?
LOC106350870	19.7093	47.7886	20.0201	52.3244	Brassica napus aminoacylase-1
LOC106430110	7.43652	121.687	7.95545	138.736	Brassica napus S-adenosylmethionine synthase
LOC106360381	0.172193	0.645637	1.51696	0.755907	Brassica napus cytochrome P450 71B26-like
LOC106349745	1.94526	0.449937	4.78913	2.19966	Brassica napus acetyl-CoA carboxylase 1
LOC106357323	1.39255	0.630353	3.9405	2.17887	Brassica napus gibberellin 2-beta-dioxygenase 1?
LOC106399886	9.96019	3.11727	65.6098	1.78479	Brassica napus 3-ketoacyl-CoA synthase 7
LOC106396919	15.2517	7.51595	95.5769	7.6231	Brassica napus hydroxymethylglutaryl-CoA synthase?
LOC106395059	0.677057	0.137653	2.52241	0.234157	Brassica napus 3-ketoacyl-CoA synthase 16-like
LOC106452673	9.04063	4.45258	30.4313	7.50356	Brassica napus phenylalanine ammonia-lyase 4
LOC106360384	0.0871233	4.52259	76.9884	13.4334	Brassica napus glycerol-3-phosphate 2-O-acyltransferase 6-like?
LOC106448444	13.3075	5.56257	918.964	7.90901	Brassica napus 3-ketoacyl-CoA synthase 15
LOC106395025	0.684133	2.49349	116.852	11.8307	Brassica napus methylsterol monooxygenase 1-1
LOC106367340	3.07784	1.519	59.9663	5.81873	Brassica napus very-long-chain 3-oxoacyl-CoA reductase-like protein At1g24470
LOC106422467	0.20348	0.750393	721.028	31.4233	Brassica napus beta-glucosidase 20
LOC106425371	1.19709	0.49837	1.67832	0.189723	Brassica napus L-lactate dehydrogenase B-like
LOC106445755	2.60534	0.805963	3.39804	0.295437	Brassica napus squalene monooxygenase 1,1-like
LOC106370995	17.2453	5.69424	19.7625	7.10619	Brassica napus 7-hydroxymethyl chlorophyll a reductase, chloroplastic
LOC106371480	2.64815	0.769377	3.26026	1.15454	Brassica napus serine acetyltransferase 5-like
LOC106415453	2.33719	0.68162	3.13638	0.966887	Brassica napus aminomethyltransferase, mitochondrial-like
LOC106377563	9.30733	1.97537	12.5166	2.86046	Brassica napus peroxisomal (S)-2-hydroxy-acid oxidase GLO4
LOC106430708	18.8537	6.3194	26.8114	7.67097	Brassica napus cinnamoyl-CoA reductase 2-like
LOC106349212	16.152	3.62912	23.2	4.64824	Brassica napus 6-phosphogluconate dehydrogenase, decarboxylating 3
LOC106415710	0.871627	0.226043	1.2262	0.28408	Brassica napus bifunctional L-3-cyanoalanine synthase/cysteine synthase C1, mitochondrial-like
LOC106390206	17.2767	2.22624	25.0231	1.63352	Brassica napus anthranilate synthase alpha subunit 1, chloroplastic-like
LOC106411998	4.82164	0.947837	6.98438	1.03752	Brassica napus glyoxylate/hydroxypyruvate reductase HPR3-like?
LOC106368591	0.7967	0.12444	1.10781	0.03758	Brassica napus probable aminotransferase TAT3?
LOC106423795	3.07148	0.146187	4.12121	0.118023	Brassica napus isopentenyl-diphosphate Delta-isomerase I
LOC106415266	6.76915	1.61605	8.85472	1.56439	Brassica napus beta-glucosidase 10-like
LOC106424974	5.95953	0	8.29635	0	Brassica napus magnesium-chelatase subunit ChlI-1, chloroplastic-like
LOC106410639	14.4051	4.57294	33.8783	8.67577	Brassica napus 3-ketoacyl-CoA synthase 6
LOC106440154	0.747693	0.0495867	2.04121	0.3375	Brassica napus cytochrome P450 81F1-like
LOC106426291	22.8246	5.75184	41.7841	9.75755	Brassica napus 4-coumarate--CoA ligase 3-like?
LOC106377026	6.81291	0.744353	14.0086	2.8401	Brassica napus magnesium-chelatase subunit ChlI-1, chloroplastic-like
LOC106346097	3.2453	0.817597	6.6059	0.713743	Brassica napus glyoxysomal fatty acid beta-oxidation multifunctional protein MFP-a-like
LOC106362165	2.76896	1.18435	5.0494	1.11061	Brassica napus arogenate dehydratase/prephenate dehydratase 1, chloroplastic-like
LOC106440059	1.96274	0.121933	4.26702	0.18697	Brassica napus cytochrome P450 81F1-like
LOC106387361	16.6725	0.58181	37.5725	0.797447	Brassica napus probable NAD(P)H dehydrogenase (quinone) FQR1-like 3
LOC106418605	2.4056	0.940577	3.85616	0.819033	Brassica napus flavone 3'-O-methyltransferase 1-like
LOC106425705	1.31509	0.03235	2.50165	0.14112	Brassica napus tRNA dimethylallyltransferase 9-like
LOC106428804	3.03778	2.18857	4.31412	1.64526	Brassica napus glucose-6-phosphate 1-dehydrogenase, cytoplasmic
LOC106402493	23.5291	9.43075	59.8687	5.29559	Brassica napus chorismate mutase 3, chloroplastic
LOC106366807	1.63932	0	4.72153	0	Brassica napus mannose-6-phosphate isomerase 1-like
LOC106365843	8.60622	2.92756	9.84561	2.16804	Brassica napus chorismate mutase 1, chloroplastic-like
LOC106404456	22.9307	7.80157	26.3359	6.45124	Brassica napus mannose-1-phosphate guanyltransferase alpha-like
LOC106348517	10.4945	3.7805	11.4966	2.57972	Brassica napus cytochrome P450 71B11-like
LOC106430723	2.5274	0.58319	2.82562	0.32675	Brassica napus ent-kaur-16-ene synthase, chloroplastic
LOC106389170	0.70903	0.14759	0.78264	0.0703833	Brassica napus peroxisomal (S)-2-hydroxy-acid oxidase GLO3
LOC106407681	0.55055	0.115533	0.538593	0.07845	Brassica napus phosphoenolpyruvate carboxykinase (ATP)-like
LOC106445114	1.28511	0.35341	1.37444	0.29058	Brassica napus beta-glucosidase 27
LOC106418003	2.65033	0.42721	2.8649	0.43613	Brassica napus putative glucose-6-phosphate 1-epimerase
LOC106435786	2.83058	0.122587	3.03452	0.09979	Brassica napus phospholipase D beta 2
LOC106428475	1.20358	0.54525	1.24934	0.547967	Brassica napus triacylglycerol lipase SDP1
LOC106398862	5.33092	1.04135	5.38121	1.65302	Brassica napus 4-coumarate--CoA ligase 2-like
LOC106432520	35.0881	12.4434	37.0814	15.6819	Brassica napus anthranilate phosphoribosyltransferase, chloroplastic
LOC106388653	24.825	11.9789	25.9744	13.2743	Brassica napus cystathionine gamma-synthase 1, chloroplastic-like
LOC106453198	4.64455	0.407033	4.54017	0.577987	Brassica napus inositol-phosphate phosphatase
LOC106376811	13.527	6.37582	13.1172	6.8442	Brassica napus histidinol-phosphate aminotransferase 1, chloroplastic
LOC106436612	8.53142	1.8336	8.8392	2.1152	Brassica napus isocitrate dehydrogenase [NAD] regulatory subunit 3, mitochondrial
LOC106430729	7.7178	1.70427	7.88023	1.76085	Brassica napus inosine-5'-monophosphate dehydrogenase 1-like
LOC106366810	2.9067	0.317797	2.91186	0.358263	Brassica napus delta(7)-sterol-C5(6)-desaturase 1-like
LOC106402348	27.4813	8.57329	25.3406	12.214	Brassica napus serine hydroxymethyltransferase 2, mitochondrial
LOC106433699	1.86651	0.1936	1.65239	0.523673	Brassica napus 24-methylenesterol C-methyltransferase 2-like
LOC106445489	34.8479	13.9979	32.6521	17.1572	Brassica napus cytochrome P450 81D11-like
LOC106399494	7.90171	3.68789	7.32555	4.2405	Brassica napus homocysteine S-methyltransferase 3-like
LOC106348011	6.11259	2.24834	6.00774	3.10886	Brassica napus asparagine synthetase [glutamine-hydrolyzing] 2-like
LOC106431114	12.9372	3.20488	12.4828	5.1282	Brassica napus cytochrome P450 98A3-like
LOC106371475	1.56472	0.740503	1.5375	0.88721	Brassica napus malate dehydrogenase 3, cytoplasmic
LOC106419211	4.45413	0.34882	4.87623	1.21009	Brassica napus phenylalanine N-monooxygenase-like
LOC106428218	1.3167	0.36387	1.39144	0.626813	Brassica napus chlorophyll(ide) b reductase NOL, chloroplastic
LOC106436268	4.80411	1.13501	5.04886	2.07426	Brassica napus ATP-dependent 6-phosphofructokinase 7
LOC106451021	15.7669	4.7265	16.7533	7.48862	Brassica napus delta-1-pyrroline-5-carboxylate synthase A-like
LOC106437132	7.38187	1.05041	8.91946	3.90256	Brassica napus flavone 3'-O-methyltransferase 1
LOC106446946	2.35626	0.561117	2.4949	1.25334	Brassica napus beta-glucosidase 15-like
LOC106372121	20.9739	7.78245	22.2191	12.0955	Brassica napus pyrroline-5-carboxylate reductase
LOC106362160	2.63919	1.0589	3.79132	2.09909	Brassica napus sterol 14-demethylase-like
LOC106397323	5.39573	1.63187	6.8446	3.25032	Brassica napus peroxidase 12-like
LOC106450944	14.3163	6.23008	17.6732	8.91086	Brassica napus phosphomannomutase
LOC106396415	9.25941	4.0702	11.0123	5.84935	Brassica napus ATP-dependent 6-phosphofructokinase 1
LOC106444566	0.53231	0.0235967	0.870877	0.15802	Brassica napus phenylalanine N-monooxygenase
LOC106380719	3.17954	1.57638	4.0649	2.12652	Brassica napus tRNA dimethylallyltransferase 9
LOC106415572	43.3238	19.6624	55.3659	28.491	Brassica napus triosephosphate isomerase, chloroplastic-like
LOC106422956	18.7112	7.19998	5.34579	2.12744
LOC106419470	59.4983	25.5657	12.0608	4.18003	Brassica napus beta-glucosidase BoGH3B-like
LOC106371075	8.37186	4.21066	1.95782	0.49532	Brassica napus peroxidase 3-like
LOC106432218	2.74136	1.2657	1.29508	0.334837	Brassica napus tropinone reductase homolog At5g06060-like
LOC106451092	2.65404	1.17876	1.60015	0.764203	Brassica napus UDP-glycosyltransferase 73C3-like
LOC106404451	3.10986	1.52289	1.82255	0.857483	Brassica napus isochorismate synthase 1, chloroplastic
LOC106444537	3.85775	1.78272	2.25939	0.751617	Brassica napus flavonol synthase/flavanone 3-hydroxylase
LOC106439368	1.26253	0.362157	0.827403	0.43821	Brassica napus 9-cis-epoxycarotenoid dioxygenase NCED3, chloroplastic-like
LOC106391482	4.1243	0.74172	2.82139	1.38646	Brassica napus fructose-bisphosphate aldolase 6, cytosolic-like
LOC106375482	16.5093	4.44534	9.4003	4.36304	Brassica napus peroxidase A2
LOC106451095	1.33236	0.155267	0.68402	0.145427	Brassica napus UDP-glycosyltransferase 73C1-like
LOC106449712	9.05578	1.53387	4.87567	1.46229	Brassica napus hexokinase-like 1 protein
LOC106372275	1.94866	0.460973	1.03425	0.250623	Brassica napus tropinone reductase-like
LOC106410745	3.39518	1.22371	2.09788	1.03405	Brassica napus L-galactono-1,4-lactone dehydrogenase, mitochondrial
LOC106451607	2.61498	0.413297	1.39159	0.237397	Brassica napus phospholipase A2-alpha
LOC106430755	10.7681	5.07951	7.79393	3.76448	Brassica napus 3-isopropylmalate dehydrogenase, chloroplastic-like
LOC106405224	1.31438	0.562827	0.982397	0.45432	Brassica napus flavonol synthase 3-like
LOC106406811	2.15971	0.544293	1.42912	0.255887	Brassica napus coproporphyrinogen-III oxidase 1, chloroplastic-like
LOC106388897	19.5638	6.00962	12.9235	4.96852	Brassica napus cinnamyl alcohol dehydrogenase 8
LOC106389792	3.17055	1.13074	2.21287	1.10045	Brassica napus peroxisomal fatty acid beta-oxidation multifunctional protein AIM1-like
LOC106422744	1.78125	0.200553	1.11758	0.24102	Brassica napus 2,3-bisphosphoglycerate-dependent phosphoglycerate mutase-like
LOC106361053	96.3431	28.0472	66.3029	25.5642	Brassica napus caffeoyl-CoA O-methyltransferase 1-like
LOC106389420	2.89331	0.444717	1.8651	0.32774	Brassica napus 12-oxophytodienoate reductase 3
LOC106362760	2.31375	0.659073	1.82614	0.796983	Brassica napus peroxidase 32
LOC106390036	16.6315	5.74281	13.1476	6.62739	Brassica napus dihydrolipoyllysine-residue succinyltransferase component of 2-oxoglutarate dehydrogenase complex 1, mitochondrial-like
LOC106401881	2.41268	0.540803	2.03056	0.796967	Brassica napus probable tyrosine decarboxylase 2
LOC106430726	83.9834	20.8224	71.3046	25.2199	Brassica napus phosphoglycerate kinase 3, cytosolic-like
LOC106396627	18.7833	7.54195	16.6643	8.43362	Brassica napus primary amine oxidase-like
LOC106360744	7.01589	2.86033	6.01132	3.02948	Brassica napus thermosensitive gluconokinase
LOC106446957	2.50006	0.866413	2.12644	0.950857	Brassica napus tropinone reductase homolog At2g29310-like
LOC106451560	47.1706	11.687	39.2007	13.5113	Brassica napus S-adenosylmethionine synthase 2
LOC106353454	1.77789	0.41977	1.54508	0.325373	Brassica napus inactive squalene synthase 2
LOC106380094	2.24417	0.278287	1.97037	0.0757767	Brassica napus squalene epoxidase 5-like
LOC106439313	14.2949	1.12517	11.2917	0.763973	Brassica napus tryptophan synthase alpha chain
LOC106436183	1.33537	0.65521	1.2371	0.65912	Brassica napus tropinone reductase homolog At2g29330
LOC106415413	25.5034	0.80219	21.326	1.47769	Brassica napus glyceraldehyde-3-phosphate dehydrogenase, cytosolic-like
LOC106387235	5.16195	2.37874	4.17702	1.96595	Brassica napus isochorismate synthase 1, chloroplastic
LOC106349415	54.036	21.1659	44.5516	17.1482	Brassica napus homocysteine S-methyltransferase 1-like
LOC106410467	13.5314	3.7978	10.91	2.08153	Brassica napus cytochrome P450 79B1
LOC106404399	0.773333	0.113053	0.570683	0	Brassica napus squalene epoxidase 5-like
LOC106423689	42.5031	11.2665	30.3999	9.31811	Brassica napus 1-aminocyclopropane-1-carboxylate oxidase 4
LOC106370875	1.79919	0.588717	1.35517	0.452453	Brassica napus 1-aminocyclopropane-1-carboxylate synthase 2
LOC106354325	2.30647	0.228723	1.54713	0.0755633	Brassica napus cytosolic sulfotransferase 16
LOC106402301	0.87039	0.34848	0.68442	0.303147	Brassica napus probable glycerol-3-phosphate acyltransferase 2
LOC106434230	2.89249	1.25589	2.30934	1.11346	Brassica napus phospho-2-dehydro-3-deoxyheptonate aldolase 1, chloroplastic-like
LOC106451129	6.28029	0.28131	4.19797	0.206847	Brassica napus 1-(5-phosphoribosyl)-5-[(5-phosphoribosylamino)methylideneamino] imidazole-4-carboxamide isomerase, chloroplastic-like
LOC106430752	12.1222	5.15186	10.0151	4.87682	Brassica napus acetylornithine aminotransferase, chloroplastic/mitochondrial
LOC106437049	3.16654	1.03961	2.34722	0.43177	Brassica napus cytochrome P450 71B22-like
LOC106375826	3.28107	1.44096	2.55863	0.548987	Brassica napus UDP-glycosyltransferase 73C3-like
LOC106418331	10.8878	4.56788	10.7397	2.79549	Brassica napus 12-oxophytodienoate reductase 3
LOC106425976	2.36811	0.744073	2.00142	0.400173	Brassica napus indole glucosinolate O-methyltransferase 4-like
LOC106429220	32.2211	11.61	29.4423	8.03621	Brassica napus beta-glucosidase 27-like
LOC106345323	1.69656	0.478083	1.49128	0.280753	Brassica napus xanthine dehydrogenase 1
LOC106437124	6.16787	1.05649	5.23699	0.28003	Brassica napus beta-glucosidase 27-like
LOC106369846	10.8328	2.95428	5.72875	14.7468	Brassica napus peroxidase 49
LOC106376069	1.94398	0.530713	0.28791	1.33694	Brassica napus peroxidase 43
LOC106398887	8.01993	1.20053	0.73134	1.88347	Brassica napus cytochrome c oxidase assembly protein COX15-like

## Sheet: Sheet2
Cyanoamino_acid_metabolism
gene_id	1258B_SB	1258A_SB	1258B_MB	1258A_MB	annotation
LOC106371702	10.3658	14.4878	6.81168	6.44503	Brassica napus beta-glucosidase BoGH3B-like
LOC106374986	4.60343	6.85881	0.604507	1.45138	Brassica napus beta-glucosidase BoGH3B-like
LOC106378088	0.84738	1.37628	0	0	Brassica napus (R)-mandelonitrile lyase-like
LOC106412061	31.9619	36.95	20.0117	13.5655	Brassica napus beta-glucosidase 27-like
LOC106379433	7.33789	7.40894	0	0	Brassica napus (R)-mandelonitrile lyase-like
LOC106381275	1.47635	1.75302	0	0	Brassica napus (R)-mandelonitrile lyase-like
LOC106354249	64.5478	82.1423	0.19706	0.10653	Brassica napus (R)-mandelonitrile lyase-like
LOC106421218	6.17731	10.8782	7.13052	4.94689	Brassica napus beta-glucosidase BoGH3B-like
LOC106413118	0.0817467	1.44305	0.0251967	0.48021	Brassica napus beta-glucosidase BoGH3B-like
LOC106440633	13.9387	30.8258	4.27266	12.5572	Brassica napus beta-glucosidase BoGH3B-like
LOC106399638	0.316383	0.791023	0.01428	0.29292	Brassica napus beta-glucosidase 13-like
LOC106368408	0.954667	1.14951	1.16618	0.400793	Brassica napus beta-glucosidase 27
LOC106358542	6.51674	4.45984	1.77494	0.79502	Brassica napus beta-glucosidase BoGH3B-like
LOC106427892	0.92083	0.586093	0.0107267	0.152437	Brassica napus beta-glucosidase 23
LOC106404872	41.2319	29.8119	0.10514	0.0352833	Brassica napus (R)-mandelonitrile lyase-like
LOC106419470	59.4983	25.5657	12.0608	4.18003	Brassica napus beta-glucosidase BoGH3B-like
LOC106382995	15.3845	6.40044	2.79654	1.86424	Brassica napus beta-glucosidase BoGH3B-like
LOC106422956	18.7112	7.19998	5.34579	2.12744
LOC106428191	29.3506	10.0389	5.4155	4.02092	Brassica napus lysosomal beta glucosidase-like
LOC106426237	1.48628	1.05017	0.833217	0.43966	Brassica napus beta-glucosidase 27-like
LOC106429256	6.05575	3.75925	3.54303	1.13121	Brassica napus beta-glucosidase 32
LOC106444997	24.0263	36.607	42.5764	230.536	Brassica napus bifunctional L-3-cyanoalanine synthase/cysteine synthase C1, mitochondrial
LOC106389933	0	0.0628	0.106217	0.92093	Brassica napus beta-glucosidase 3-like
LOC106353728	0.25846	0.719573	0.16295	3.00796	Brassica napus serine hydroxymethyltransferase 2, mitochondrial-like
LOC106435908	0.28104	1.15398	0.541907	3.86018	Brassica napus beta-glucosidase 3-like
LOC106403844	0.411547	0.728267	0.61098	1.93336	Brassica napus beta-glucosidase 16-like
LOC106435893	1.33997	2.056	2.7128	5.10814	Brassica napus beta-glucosidase 3-like
LOC106387147	1.93867	2.36608	3.12847	5.13776
LOC106401829	0.635743	0.630767	1.55131	2.91183	Brassica napus serine hydroxymethyltransferase 3, chloroplastic
LOC106347568	0.57819	0.525907	0.69645	1.14777	Brassica napus beta-glucosidase BoGH3B-like
LOC106446949	0.903883	0.63067	1.33629	1.90836	Brassica napus beta-glucosidase 15-like
LOC106397871	22.6479	12.7956	23.9448	36.8906	Brassica napus beta-glucosidase 11-like
LOC106372551	4.62065	3.07094	9.56868	9.66174	Brassica napus beta-glucosidase 9
LOC106438338	3.98318	2.28817	4.90203	4.73841	Brassica napus beta-glucosidase 3-like
LOC106396851	8.43399	4.557	11.6739	11.4907	Brassica napus beta-glucosidase 15-like
LOC106415267	2.87491	0.607943	4.91871	4.57738	Brassica napus beta-glucosidase 10-like
LOC106437124	6.16787	1.05649	5.23699	0.28003	Brassica napus beta-glucosidase 27-like
LOC106446946	2.35626	0.561117	2.4949	1.25334	Brassica napus beta-glucosidase 15-like
LOC106419211	4.45413	0.34882	4.87623	1.21009	Brassica napus phenylalanine N-monooxygenase-like
LOC106422467	0.20348	0.750393	721.028	31.4233	Brassica napus beta-glucosidase 20
LOC106420486	2.32113	3.05762	13.9896	10.1937	Brassica napus beta-glucosidase 10-like
LOC106386981	1.18868	0.955303	3.59024	2.08455	Brassica napus beta-glucosidase BoGH3B-like

## Sheet: Sheet3
Glutathione_metabolism
gene_id	1258B_SB	1258A_SB	1258B_MB	1258A_MB	annotation
LOC106346376	14.1657	91.3165	11.1273	67.7004	Brassica napus L-ascorbate peroxidase 1, cytosolic-like
LOC106349790	0.258433	1.24154	0.263403	1.33147	Brassica napus glutathione S-transferase U18-like
LOC106424825	0.0286133	4.41039	0.0718467	18.6476	Brassica napus glutathione S-transferase U9
LOC106437324	3.2879	7.10803	3.84852	21.6348	Brassica napus glutathione S-transferase U9-like
LOC106431667	2.59233	13.3656	2.40605	18.3739	Brassica napus isocitrate dehydrogenase [NADP], chloroplastic/mitochondrial-like
LOC106381328	17.2402	38.335	18.697	51.5497	Brassica napus microsomal glutathione S-transferase 3
LOC106357995	7.79602	17.2534	7.71821	23.6141	Brassica napus glutathione S-transferase U16
LOC106389242	18.387	41.3992	16.8024	73.8886	Brassica napus 6-phosphogluconate dehydrogenase, decarboxylating 1, chloroplastic
LOC106357996	1.30721	3.29	1.18489	5.2113	Brassica napus glutathione S-transferase U16-like
LOC106428804	3.03778	2.18857	4.31412	1.64526	Brassica napus glucose-6-phosphate 1-dehydrogenase, cytoplasmic
LOC106414322	0.81712	0.0583933	2.56568	0.10915	Brassica napus spermine synthase-like
LOC106437732	45.1791	11.88	231.894	28.2185	Brassica napus probable glutathione peroxidase 2
LOC106453704	18.9522	4.1105	12.0748	4.38263	Brassica napus glutathione S-transferase U5-like
LOC106434890	1.59284	0.0225033	0.89969	0.0199433	Brassica napus glutathione S-transferase U25-like
LOC106435928	4.92027	1.89686	3.71988	1.6892	Brassica napus glutathione S-transferase F11
LOC106438680	4.0903	0.576073	2.56492	0.146817	Brassica napus glutathione S-transferase F2
LOC106412325	1.03891	0.334703	0.508433	0.157783	Brassica napus glutathione S-transferase U25-like
LOC106346377	8.49279	1.41585	4.28213	0.570683	Brassica napus L-ascorbate peroxidase 1, cytosolic-like
LOC106446942	10.7707	3.83217	6.46812	3.5359	Brassica napus glutathione S-transferase U7
LOC106438471	9.34656	2.2854	4.70193	1.7375	Brassica napus thylakoid lumenal 29 kDa protein, chloroplastic
LOC106438356	190.066	64.0315	178.251	44.2238	Brassica napus glutathione S-transferase U5
LOC106435496	29.1656	5.16217	24.2579	8.8294	Brassica napus microsomal glutathione S-transferase 3-like
LOC106437571	18.48	5.78564	16.6878	8.00787	Brassica napus glutathione S-transferase F9
LOC106434898	5.6864	0.27943	4.18043	0.335733	Brassica napus glutathione S-transferase U25
LOC106366750	2.36451	0	1.93584	0	Brassica napus glutathione S-transferase U25-like
LOC106349212	16.152	3.62912	23.2	4.64824	Brassica napus 6-phosphogluconate dehydrogenase, decarboxylating 3
LOC106447277	42.876	18.6216	48.6417	20.6831	Brassica napus glutathione S-transferase U5
LOC106375714	1.12167	0.106727	1.18565	0.12193	Brassica napus glutathione S-transferase U11

## Sheet: Sheet4
Glycerolipid_metabolism
gene_id	1258B_SB	1258A_SB	1258B_MB	1258A_MB	annotation
LOC106406681	14.1382	12.9533	6.90515	4.76839	Brassica napus phosphatidate phosphatase PAH2-like
LOC106447071	6.56942	5.67738	3.15249	1.86166	Brassica napus phosphatidate phosphatase PAH2-like
LOC106367117	32.4905	24.8091	21.6631	7.68199	Brassica napus glycerol-3-phosphate acyltransferase, chloroplastic-like
LOC106452017	25.2904	18.6533	14.7274	8.25111	Brassica napus putative 3,4-dihydroxy-2-butanone kinase
LOC106372755	5.85362	1.46281	1.94829	0.620523	Brassica napus monogalactosyldiacylglycerol synthase 1, chloroplastic
LOC106436226	14.4685	8.47998	3.78082	2.30354	Brassica napus aldehyde dehydrogenase family 2 member B7, mitochondrial
LOC106427079	33.1549	13.3806	1.1727	0.52122	Brassica napus glycerol-3-phosphate acyltransferase 1-like
LOC106400894	36.098	14.9695	1.96006	1.35261	Brassica napus glycerol-3-phosphate acyltransferase 1
LOC106377606	1.52015	4.59031	0.62359	1.30099	Brassica napus diacylglycerol kinase 6-like
LOC106388797	0.12068	0.72178	0.0977267	0.126927	Brassica napus probable glycerol-3-phosphate acyltransferase 3
LOC106430773	0.316397	0.74543	0.145287	0.144903	Brassica napus glycerol kinase
LOC106438654	4.4439	7.13522	1.93273	1.94254	Brassica napus probable glycerol-3-phosphate acyltransferase 3
LOC106408949	0.291643	0.677397	0.42227	0.246557	Brassica napus 1-acyl-sn-glycerol-3-phosphate acyltransferase 1, chloroplastic-like
LOC106368692	33.8277	46.8455	34.1769	16.0459	Brassica napus monogalactosyldiacylglycerol synthase 1, chloroplastic
LOC106396546	13.4842	15.7704	45.8241	9.04982	Brassica napus aldehyde dehydrogenase family 3 member I1, chloroplastic-like
LOC106360384	0.0871233	4.52259	76.9884	13.4334	Brassica napus glycerol-3-phosphate 2-O-acyltransferase 6-like
LOC106381736	0.4111	0.162487	3.28462	1.31169	Brassica napus caffeoylshikimate esterase-like
LOC106358563	1.24661	0.30877	0.60398	0.90016	Brassica napus lysophospholipid acyltransferase 2-like
LOC106370520	0.612193	0.33999	0.471417	0.702273	Brassica napus caffeoylshikimate esterase-like
LOC106425247	1.6211	0.773557	2.01952	2.54308	Brassica napus probable 1-acyl-sn-glycerol-3-phosphate acyltransferase 5
LOC106382435	1.21943	1.6414	2.01612	3.51288	Brassica napus diacylglycerol O-acyltransferase 1-like
LOC106435594	0	0.20078	0	0.656513	Brassica napus probable glycerol-3-phosphate acyltransferase 3
LOC106429933	0.0562233	0.407207	0.19202	1.62643	Brassica napus caffeoylshikimate esterase-like
LOC106392218	0.49779	1.28569	0.431453	7.03482	Brassica napus monogalactosyldiacylglycerol synthase 3, chloroplastic
LOC106366315	0.494623	1.07704	0.26135	6.35139	Brassica napus monogalactosyldiacylglycerol synthase 3, chloroplastic-like
LOC106367193	13.4753	27.2428	93.9952	71.1877	Brassica napus caffeoylshikimate esterase
LOC106397452	3.57396	5.15675	18.5918	11.688	Brassica napus aldehyde dehydrogenase family 2 member B7, mitochondrial-like
LOC106451924	29.8167	20.1368	121.295	102.041	Brassica napus probable 1-acyl-sn-glycerol-3-phosphate acyltransferase 5
LOC106429323	0.73893	1.93139	10.7614	10.6758	Brassica napus glycerol-3-phosphate 2-O-acyltransferase 6
LOC106354755	3.96845	6.29157	22.834	22.9788	Brassica napus glycerol-3-phosphate 2-O-acyltransferase 6
LOC106410641	27.1565	28.9673	61.0709	59.3219	Brassica napus 1-acyl-sn-glycerol-3-phosphate acyltransferase 2
LOC106446845	26.7158	24.781	151.458	151.235	Brassica napus probable 1-acyl-sn-glycerol-3-phosphate acyltransferase 5
LOC106447472	1.99119	5.72223	10.6844	14.2726	Brassica napus caffeoylshikimate esterase
LOC106453443	5.54374	10.655	43.9399	56.5649	Brassica napus glycerol-3-phosphate 2-O-acyltransferase 6
LOC106429324	0.89266	1.91286	7.68433	9.44722	Brassica napus glycerol-3-phosphate 2-O-acyltransferase 6-like
LOC106383764	0.3962	0.266377	0.735103	0.91548	Brassica napus monoacylglycerol lipase-like
LOC106350219	12.7309	10.7847	23.0386	34.3121	Brassica napus aldehyde dehydrogenase family 3 member F1-like
LOC106354849	0.146653	0.17751	0.53696	0.759283	Brassica napus D-glycerate 3-kinase, chloroplastic-like
LOC106425241	0.568637	0.563617	1.06164	1.40664	Brassica napus probable 1-acyl-sn-glycerol-3-phosphate acyltransferase 5
LOC106405634	0.72241	0.6412	1.7147	2.2424	Brassica napus glycerol-3-phosphate 2-O-acyltransferase 6-like
LOC106405546	2.99197	2.69614	10.4035	14.1077	Brassica napus glycerol-3-phosphate 2-O-acyltransferase 6-like
LOC106361998	1.28588	0.974037	2.66324	3.46228	Brassica napus monoacylglycerol lipase-like
LOC106447658	2.37331	1.78642	6.57656	9.03816	Brassica napus glycerol-3-phosphate 2-O-acyltransferase 6-like

## Sheet: Sheet5
Phenylpropanoid_biosynthesis
gene_id	1258B_SB	1258A_SB	1258B_MB	1258A_MB	annotation
LOC106413118	0.0817467	1.44305	0.0251967	0.48021	Brassica napus beta-glucosidase BoGH3B-like
LOC106356652	2.98066	5.76463	0.854273	2.89534	Brassica napus peroxidase 62-like
LOC106440633	13.9387	30.8258	4.27266	12.5572	Brassica napus beta-glucosidase BoGH3B-like
LOC106399638	0.316383	0.791023	0.01428	0.29292	ssica napus beta-glucosidase 13-like
LOC106421218	6.17731	10.8782	7.13052	4.94689	Brassica napus beta-glucosidase BoGH3B-like
LOC106399204	1.67952	4.30019	1.08159	0.939167	Brassica napus indole glucosinolate O-methyltransferase 4
LOC106349188	0.12497	0.522313	0	0.04512	Brassica napus peroxidase 7
LOC106361612	3.44731	6.4226	2.10396	2.29411	Brassica napus putative Peroxidase 48
LOC106356207	0.1595	32.3322	0.0161867	0.06168	Brassica napus putative Peroxidase 48
LOC106356418	0.30958	0.985127	0.240687	0.36513	Brassica napus indole glucosinolate O-methyltransferase 1-like
LOC106371075	8.37186	4.21066	1.95782	0.49532	Brassica napus peroxidase 3-like
LOC106358542	6.51674	4.45984	1.77494	0.79502	Brassica napus beta-glucosidase BoGH3B-like
LOC106376204	416.718	240.949	38.3487	13.9307	Brassica napus peroxidase 40
LOC106397772	1.65037	0.915103	0.273877	0.109293	Brassica napus 4-coumarate--CoA ligase 4-like
LOC106431410	7.71111	3.96011	0.637747	0.162527	Brassica napus peroxidase 18-like
LOC106419470	59.4983	25.5657	12.0608	4.18003	Brassica napus beta-glucosidase BoGH3B-like
LOC106382995	15.3845	6.40044	2.79654	1.86424	Brassica napus beta-glucosidase BoGH3B-like
LOC106365141	60.2035	25.021	0.930953	0.74749	Brassica napus peroxidase 18
LOC106363975	1.43749	0.555217	0	0	Brassica napus peroxidase 18-like
LOC106370829	80.2828	25.562	0.264897	0.0651167	Brassica napus putative Peroxidase 48
LOC106444626	4.18523	1.39856	0	0.09057	Brassica napus peroxidase 43
LOC106428191	29.3506	10.0389	5.4155	4.02092	Brassica napus lysosomal beta glucosidase-like
LOC106422956	18.7112	7.19998	5.34579	2.12744
LOC106347862	1.68466	0.669587	0.468383	0.105017	Brassica napus peroxidase 71
LOC106348078	5.62825	4.83742	3.09784	1.15555	Brassica napus peroxidase 71
LOC106388895	6.86329	6.82738	4.29439	1.90553	Brassica napus cinnamyl alcohol dehydrogenase 8-like
LOC106426237	1.48628	1.05017	0.833217	0.43966	Brassica napus beta-glucosidase 27-like
LOC106371076	12.7312	7.81855	4.60862	1.17279	Brassica napus peroxidase 3-like
LOC106412229	2.88178	2.27616	1.92947	0.6423	Brassica napus indole glucosinolate O-methyltransferase 4-like
LOC106429256	6.05575	3.75925	3.54303	1.13121	Brassica napus beta-glucosidase 32
LOC106412061	31.9619	36.95	20.0117	13.5655	Brassica napus beta-glucosidase 27-like
LOC106414501	0.333963	0.505907	0.155997	0.02285	Brassica napus putative caffeoyl-CoA O-methyltransferase At1g67980
LOC106371451	0.38512	0.530817	0.313243	0.223857	Brassica napus phenylalanine ammonia-lyase 2-like
LOC106450340	0.33763	0.664847	0	0.0171967	Brassica napus peroxidase 28
LOC106371702	10.3658	14.4878	6.81168	6.44503	Brassica napus beta-glucosidase BoGH3B-like
LOC106374986	4.60343	6.85881	0.604507	1.45138	Brassica napus beta-glucosidase BoGH3B-like
LOC106431820	5.65782	6.99248	1.25587	2.35515	Brassica napus 4-coumarate--CoA ligase-like 6
LOC106395122	0.436	0.506733	0.03926	0.0464167	Brassica napus UDP-glycosyltransferase 72E3-like
LOC106404936	9.93137	10.1694	4.79436	3.78923	Brassica napus peroxidase 71-like
LOC106349075	0.87175	0.826097	0.0354167	0.00999	Brassica napus 4-coumarate--CoA ligase-like 7
LOC106443752	74.0872	74.1449	0.404663	0.369767	Brassica napus putative Peroxidase 48
LOC106381558	17.9954	16.3939	7.7824	7.09793	Brassica napus cinnamoyl-CoA reductase 2-like
LOC106383914	0.959563	0.83629	0.275487	0.0371833	Brassica napus flavone 3'-O-methyltransferase 1-like
LOC106368858	100.737	106.598	2.48466	41.8612	Brassica napus 4-coumarate--CoA ligase-like 1
LOC106427892	0.92083	0.586093	0.0107267	0.152437	Brassica napus beta-glucosidase 23
LOC106368860	447.618	358.191	38.7253	98.3289	Brassica napus 4-coumarate--CoA ligase-like 1
LOC106374320	453.515	355.04	62.8941	93.0634	Brassica napus peroxidase 9
LOC106364743	279.881	201.484	16.7385	25.502	Brassica napus peroxidase 40
LOC106436705	9.12828	3.18962	3.88397	6.93198	Brassica napus caffeoyl-CoA O-methyltransferase 1
LOC106376069	1.94398	0.530713	0.28791	1.33694	Brassica napus peroxidase 43
LOC106412280	0.257103	0.528783	1.21554	2.43865	Brassica napus cinnamyl alcohol dehydrogenase 2
LOC106435893	1.33997	2.056	2.7128	5.10814	Brassica napus beta-glucosidase 3-like
LOC106387147	1.93867	2.36608	3.12847	5.13776
LOC106371139	1.25982	0.99468	1.56253	2.80421	Brassica napus peroxidase 31
LOC106356172	0.712443	0.32036	1.95093	5.98444	Brassica napus peroxidase 15-like
LOC106427507	1.23013	1.12679	1.53359	2.64577	Brassica napus indole glucosinolate O-methyltransferase 4-like
LOC106347568	0.57819	0.525907	0.69645	1.14777	Brassica napus beta-glucosidase BoGH3B-like
LOC106403164	15.0478	13.9103	21.8261	32.7727	Brassica napus peroxidase 17
LOC106447397	0.10599	0.05133	2.36029	8.00117	Brassica napus peroxidase 21
LOC106373897	2.5846	2.78921	2.64137	5.69307	Brassica napus cinnamyl alcohol dehydrogenase 7
LOC106356577	1.00311	1.42839	0.06931	8.2892	Brassica napus indole glucosinolate O-methyltransferase 4
LOC106411182	0.325887	1.25905	1.00446	3.59561	Brassica napus peroxidase 47
LOC106435908	0.28104	1.15398	0.541907	3.86018	Brassica napus beta-glucosidase 3-like
LOC106403844	0.411547	0.728267	0.61098	1.93336	Brassica napus beta-glucosidase 16-like
LOC106445998	5.41517	6.98981	7.90121	14.6711	Brassica napus UDP-glycosyltransferase 84A2
LOC106409336	0.26519	0.10217	2.50642	16.9006
LOC106389933	0	0.0628	0.106217	0.92093	Brassica napus beta-glucosidase 3-like
LOC106345263	0.0313567	0.0160933	0.201327	2.6572	Brassica napus peroxidase 49
LOC106397871	22.6479	12.7956	23.9448	36.8906	Brassica napus beta-glucosidase 11-like
LOC106446949	0.903883	0.63067	1.33629	1.90836	Brassica napus beta-glucosidase 15-like
LOC106349511	84.4721	69.9516	108.785	143.945	Brassica napus probable cinnamyl alcohol dehydrogenase 9
LOC106404708	0.488733	0.23506	0.463093	0.628717	Brassica napus peroxidase 30-like
LOC106419094	1.36725	0.283943	1.0258	1.6797	Brassica napus peroxidase P7
LOC106369846	10.8328	2.95428	5.72875	14.7468	Brassica napus peroxidase 49
LOC106381001	1.1764	0.655023	0.99224	1.61101	Brassica napus peroxidase 66
LOC106388515	0.376643	0.392	4.13446	0.73174	Brassica napus phenylalanine ammonia-lyase 1
LOC106405584	2.75379	3.08056	501.445	35.7496	Brassica napus cytochrome P450 98A8
LOC106422467	0.20348	0.750393	721.028	31.4233	Brassica napus beta-glucosidase 20
LOC106386981	1.18868	0.955303	3.59024	2.08455	Brassica napus beta-glucosidase BoGH3B-like
LOC106420486	2.32113	3.05762	13.9896	10.1937	Brassica napus beta-glucosidase 10-like
LOC106365960	0.100427	0.12895	4.04209	2.3256	Brassica napus cinnamyl alcohol dehydrogenase 2-like
LOC106411305	15.6094	14.8938	41.167	31.7615	Brassica napus 4-coumarate--CoA ligase 3
LOC106377171	0.65682	0.57545	1.92391	1.76372	Brassica napus phenylalanine ammonia-lyase 4
LOC106401934	11.5436	16.6421	118.939	111.059	Brassica napus putative caffeoyl-CoA O-methyltransferase At1g67980
LOC106353480	0.815323	0.855297	2.68181	2.63219	Brassica napus indole glucosinolate O-methyltransferase 4-like
LOC106444912	0.652153	0.244887	3.48289	3.94783	Brassica napus peroxidase 34-like
LOC106391502	0.170607	0.0851367	3.54334	4.54875	Brassica napus peroxidase 21
LOC106443611	0.742523	0.370693	1.59423	1.8256	Brassica napus peroxidase 22
LOC106372551	4.62065	3.07094	9.56868	9.66174	Brassica napus beta-glucosidase 9
LOC106438338	3.98318	2.28817	4.90203	4.73841	Brassica napus beta-glucosidase 3-like
LOC106396851	8.43399	4.557	11.6739	11.4907	Brassica napus beta-glucosidase 15-like
LOC106415267	2.87491	0.607943	4.91871	4.57738	Brassica napus beta-glucosidase 10-like
LOC106353479	0.58102	0.291073	1.09731	0.798793	Brassica napus indole glucosinolate O-methyltransferase 1-like
LOC106437536	155.298	88.5387	301.908	247.538	Brassica napus flavone 3'-O-methyltransferase 1
LOC106385992	0.85072	0.515013	1.56193	1.38176	Brassica napus indole glucosinolate O-methyltransferase 1
LOC106451620	4.38092	2.48228	7.90403	6.83242	Brassica napus cytochrome P450 84A1
LOC106368408	0.954667	1.14951	1.16618	0.400793	Brassica napus beta-glucosidase 27
LOC106446946	2.35626	0.561117	2.4949	1.25334	Brassica napus beta-glucosidase 15-like
LOC106437132	7.38187	1.05041	8.91946	3.90256	Brassica napus flavone 3'-O-methyltransferase 1
LOC106437124	6.16787	1.05649	5.23699	0.28003	Brassica napus beta-glucosidase 27-like
LOC106419020	4.24917	2.89542	4.91789	0.617593	Brassica napus peroxidase A2

## Sheet: Sheet6
Starch_and_sucrose_metabolism
gene_id	1258B_SB	1258A_SB	1258B_MB	1258A_MB	annotation
LOC106363998	3.84049	1.88463	16.2225	3.90916	Brassica napus pectinesterase 31-like
LOC106380275	1.5182	1.43165	39.9587	0.14095	Brassica napus probable pectinesterase/pectinesterase inhibitor 21
LOC106422467	0.20348	0.750393	721.028	31.4233	Brassica napus beta-glucosidase 20
LOC106440623	0.626843	0.235237	1.05071	0.82997	Brassica napus beta-fructofuranosidase, insoluble isoenzyme CWINV5
LOC106438338	3.98318	2.28817	4.90203	4.73841	Brassica napus beta-glucosidase 3-like
LOC106396851	8.43399	4.557	11.6739	11.4907	Brassica napus beta-glucosidase 15-like
LOC106415267	2.87491	0.607943	4.91871	4.57738	Brassica napus beta-glucosidase 10-like
LOC106392556	14.5336	11.1707	72.2512	71.3191	Brassica napus glucan endo-1,3-beta-glucosidase 2-like
LOC106372551	4.62065	3.07094	9.56868	9.66174	Brassica napus beta-glucosidase 9
LOC106386981	1.18868	0.955303	3.59024	2.08455	Brassica napus beta-glucosidase BoGH3B-like
LOC106381341	14.0125	13.2292	94.0616	71.6887	Brassica napus glucan endo-1,3-beta-glucosidase 2
LOC106420486	2.32113	3.05762	13.9896	10.1937	Brassica napus beta-glucosidase 10-like
LOC106358316	0.772857	0.9034	2.37138	1.94844	Brassica napus probable trehalose-phosphate phosphatase I
LOC106394340	0.84836	0.51408	0.639467	1.02917	Brassica napus UDP-glucuronic acid decarboxylase 4-like
LOC106405826	2.35854	1.0713	1.77848	2.49878	Brassica napus probable alpha-amylase 2
LOC106416420	3.98011	1.88988	4.68045	5.59478	Brassica napus pectinesterase 2
LOC106446949	0.903883	0.63067	1.33629	1.90836	Brassica napus beta-glucosidase 15-like
LOC106440440	1.81872	1.22033	2.28189	2.85285	Brassica napus probable trehalose-phosphate phosphatase G
LOC106397871	22.6479	12.7956	23.9448	36.8906	Brassica napus beta-glucosidase 11-like
LOC106425150	3.03256	2.07216	3.55596	5.6146	Brassica napus probable beta-D-xylosidase 5
LOC106438516	0.564873	0.387083	0.741547	1.13185	Brassica napus probable pectinesterase/pectinesterase inhibitor 44
LOC106446919	0.227457	0.112073	0.36724	0.66512	Brassica napus UDP-glucuronic acid decarboxylase 6-like
LOC106414109	0.379943	0.456897	0.0979833	1.77514	Brassica napus trehalase-like
LOC106447331	0.54312	0.690557	0.42135	2.2654	Brassica napus 1,4-alpha-glucan-branching enzyme 2-1, chloroplastic/amyloplastic-like
LOC106442156	5.73629	5.96095	5.12746	12.5784	Brassica napus glucose-6-phosphate isomerase 1, chloroplastic-like
LOC106397279	0.40954	0.321957	0.36048	0.855187	Brassica napus probable sucrose-phosphate synthase 3
LOC106448266	0	0	0.16592	15.6001	Brassica napus polygalacturonase QRT2-like
LOC106376007	2.36144	1.84207	2.071	8.36244	Brassica napus trehalase
LOC106435908	0.28104	1.15398	0.541907	3.86018	Brassica napus beta-glucosidase 3-like
LOC106366768	0.505247	0.948343	0.692537	2.45166	Brassica napus probable sucrose-phosphate synthase 2
LOC106396827	5.57305	6.96833	6.23268	16.2639	Brassica napus glucose-6-phosphate isomerase 1, chloroplastic-like
LOC106403844	0.411547	0.728267	0.61098	1.93336	Brassica napus beta-glucosidase 16-like
LOC106423687	39.9741	56.8548	49.2709	131.809	Brassica napus probable fructokinase-7
LOC106440438	0.76449	1.08515	1.28163	3.12768	Brassica napus probable trehalose-phosphate phosphatase G
LOC106389933	0	0.0628	0.106217	0.92093	Brassica napus beta-glucosidase 3-like
LOC106348467	14.1486	14.7838	15.5279	30.2617	Brassica napus beta-fructofuranosidase, insoluble isoenzyme CWINV3
LOC106440602	15.7635	18.4418	19.0377	64.9124	Brassica napus glucan endo-1,3-beta-glucosidase 4-like
LOC106381108	0.977173	0.835713	1.03661	2.5965	Brassica napus UDP-glucuronic acid decarboxylase 6-like
LOC106410767	7.90738	7.80866	9.08251	16.7627	Brassica napus glucose-1-phosphate adenylyltransferase large subunit 3, chloroplastic
LOC106348876	0.0856733	0.239307	0.40186	0.529807	Brassica napus sucrose synthase 2-like
LOC106368749	0.29127	0.350953	0.782797	1.02138	Brassica napus probable pectinesterase/pectinesterase inhibitor 44
LOC106450213	5.28171	7.47884	21.2395	33.5162	Brassica napus beta-fructofuranosidase, insoluble isoenzyme CWINV4
LOC106395051	5.62054	10.027	19.317	36.0752	Brassica napus beta-fructofuranosidase, insoluble isoenzyme CWINV4-like
LOC106435893	1.33997	2.056	2.7128	5.10814	Brassica napus beta-glucosidase 3-like
LOC106387147	1.93867	2.36608	3.12847	5.13776	Brassica napus acid beta-fructofuranosidase 3, vacuolar-like
LOC106435765	0.0676833	0.11908	0.23557	0.528477	Brassica napus acid beta-fructofuranosidase 3, vacuolar-like
LOC106419631	16.7244	17.0374	27.4903	44.1572	Brassica napus probable pectinesterase 68
LOC106347568	0.57819	0.525907	0.69645	1.14777	Brassica napus beta-glucosidase BoGH3B-like
LOC106432650	0.35687	0.281953	0.594747	1.06927	Brassica napus pectinesterase/pectinesterase inhibitor 3-like
LOC106349507	8.04745	6.49624	10.7227	16.9308	Brassica napus glucose-1-phosphate adenylyltransferase large subunit 3, chloroplastic-like
LOC106416669	0.776693	0.89868	0.455143	0.304607	Brassica napus hexokinase-3-like
LOC106412061	31.9619	36.95	20.0117	13.5655	Brassica napus beta-glucosidase 27-like
LOC106353347	3.05677	4.55068	1.86643	0.524473	Brassica napus endoglucanase 24-like
LOC106375909	36.332	61.6313	22.5284	10.3054	Brassica napus probable alpha,alpha-trehalose-phosphate synthase [UDP-forming] 11
LOC106426384	30.2779	38.9601	1.69243	1.65589	Brassica napus probable galacturonosyltransferase 5
LOC106414686	38.7664	47.2073	0.15517	0.04225	Brassica napus putative galacturonosyltransferase 2
LOC106411115	1.45251	1.96604	0.629893	0.662397	Brassica napus probable galacturonosyltransferase 7
LOC106387942	6.93942	9.72002	0.0706167	0.0290933	Brassica napus probable fructokinase-7
LOC106382835	16.3722	21.3788	2.93321	4.33251	Brassica napus beta-D-xylosidase 4-like
LOC106371702	10.3658	14.4878	6.81168	6.44503	Brassica napus beta-glucosidase BoGH3B-like
LOC106374986	4.60343	6.85881	0.604507	1.45138	Brassica napus beta-glucosidase BoGH3B-like
LOC106436892	2.94191	4.78679	0.122327	0.891477	Brassica napus acid beta-fructofuranosidase 3, vacuolar-like
LOC106421218	6.17731	10.8782	7.13052	4.94689	Brassica napus beta-glucosidase BoGH3B-like
LOC106399638	0.316383	0.791023	0.01428	0.29292	Brassica napus beta-glucosidase 13-like
LOC106346734	1.51567	3.46681	0.443203	1.26867	Brassica napus probable alpha,alpha-trehalose-phosphate synthase [UDP-forming] 3
LOC106440633	13.9387	30.8258	4.27266	12.5572	Brassica napus beta-glucosidase BoGH3B-like
LOC106439029	0.758743	1.92422	0.767573	0.901013	Brassica napus hexokinase-3-like
LOC106413118	0.0817467	1.44305	0.0251967	0.48021	Brassica napus beta-glucosidase BoGH3B-like
LOC106356810	1.0708	7.34016	1.78742	2.89696	Brassica napus probable fructokinase-4
LOC106402327	0.977637	0.290237	0.79471	0.71901	Brassica napus sucrose synthase 6
LOC106446946	2.35626	0.561117	2.4949	1.25334	Brassica napus beta-glucosidase 15-like
LOC106357287	30.0198	1.96489	7.78147	10.058	Brassica napus probable polygalacturonase At3g15720
LOC106437124	6.16787	1.05649	5.23699	0.28003	Brassica napus beta-glucosidase 27-like
LOC106370830	1.71835	0.571507	1.04853	0.176377
LOC106368408	0.954667	1.14951	1.16618	0.400793	Brassica napus beta-glucosidase 27
LOC106441723	52.2602	50.2681	38.2072	7.92207	Brassica napus probable alpha,alpha-trehalose-phosphate synthase [UDP-forming] 11
LOC106379782	3.38783	3.60331	2.99608	1.0935	Brassica napus endoglucanase 24
LOC106380881	27.2225	28.1687	9.85068	5.87044	Brassica napus inactive beta-amylase 4, chloroplastic
LOC106345896	13.0021	13.1265	0.362373	0.0277767	Brassica napus probable fructokinase-7
LOC106387399	38.7814	39.685	16.1745	14.688	Brassica napus inactive beta-amylase 4, chloroplastic
LOC106410081	39.1076	37.6542	9.42466	13.197	Brassica napus probable galacturonosyltransferase 4
LOC106400528	30.6443	31.6756	8.79406	11.3462	Brassica napus probable galacturonosyltransferase 4
LOC106357123	3.76263	3.41812	0.150157	0	Brassica napus beta-D-xylosidase 3-like
LOC106440394	7.59047	6.37774	0.301863	0.466947	Brassica napus beta-D-xylosidase 3-like
LOC106419152	2.62719	2.28625	0.0565933	0	Brassica napus beta-D-xylosidase 3-like
LOC106371403	42.1109	35.7061	2.69488	1.53071	Brassica napus pectinesterase QRT1
LOC106358542	6.51674	4.45984	1.77494	0.79502	Brassica napus beta-glucosidase BoGH3B-like
LOC106389748	9.95641	8.39158	4.97922	3.79559	Brassica napus inactive beta-amylase 4, chloroplastic
LOC106395471	1.18214	0.972977	0.358287	0.24696	Brassica napus probable pectinesterase/pectinesterase inhibitor 20
LOC106404792	62.2541	38.8904	17.5711	12.48	Brassica napus beta-D-xylosidase 4-like
LOC106404858	7.24111	3.38736	0.0636867	0	Brassica napus beta-D-xylosidase 3-like
LOC106443638	13.2948	7.5726	1.50348	1.17977	Brassica napus endoglucanase 15-like
LOC106427892	0.92083	0.586093	0.0107267	0.152437	Brassica napus beta-glucosidase 23
LOC106390904	103.678	67.6789	7.95298	2.80335	Brassica napus pectinesterase QRT1
LOC106410123	87.8286	53.008	0.503403	0.09806	Brassica napus uncharacterized
LOC106348390	25.0403	18.2024	1.36183	0.892367	Brassica napus probable galacturonosyltransferase 5
LOC106350952	2.24694	1.75243	0.66688	0.731633	Brassica napus beta-fructofuranosidase, insoluble isoenzyme CWINV1
LOC106429256	6.05575	3.75925	3.54303	1.13121	Brassica napus beta-glucosidase 32
LOC106386990	4.8506	3.08735	2.14044	1.07516	Brassica napus sucrose synthase 1
LOC106426237	1.48628	1.05017	0.833217	0.43966	Brassica napus beta-glucosidase 27-like
LOC106407297	9.13419	6.50009	5.22072	2.77659	Brassica napus probable sucrose-phosphate synthase 2
LOC106422956	18.7112	7.19998	5.34579	2.12744
LOC106454372	30.702	10.1628	8.67191	3.18292	Brassica napus probable galacturonosyltransferase 4
LOC106350934	76.8247	19.1853	0.01326	0.0555033	Brassica napus endoglucanase-like
LOC106428191	29.3506	10.0389	5.4155	4.02092	Brassica napus lysosomal beta glucosidase-like
LOC106438200	12.3464	4.73748	0.0187433	0	Brassica napus polygalacturonase-like
LOC106382995	15.3845	6.40044	2.79654	1.86424	Brassica napus beta-glucosidase BoGH3B-like
LOC106419470	59.4983	25.5657	12.0608	4.18003	Brassica napus beta-glucosidase BoGH3B-like
LOC106361841	111.893	57.6867	33.154	21.7303	Brassica napus UDP-glucuronic acid decarboxylase 3
