# Supplementary material for: Comparative Cytological and Transcriptome Analyses of Anther Development in Nsa Cytoplasmic Male Sterile (1258A) and Maintainer Lines in Brassica napus Produced by Distant Hybridization
Source: Int J Mol Sci. 2022 Feb 11;23(4):2004. doi: 10.3390/ijms23042004 (PMC8879398; doi:10.3390/ijms23042004)
Supplement: Supplementary file 1 [file ijms-23-02004-s001.zip › Supplementary Table S4.xlsx]

## Sheet: Sheet1
Primers sequences and their product size in RT-qPCR
Gene ID	Primer sequences(5'to3')	Product size
LOC106422467	F:AGAAGAAGAACACGCAAC	178bp
	R:TCCTACAAAATCAGCAGA
LOC106447277	F:CAAACTCAAAGGGATACC	112bp
	R:ATTGTGGACAAGAACAGG
LOC106429220	F:AGGGAGTAAACAAGGAAG	176bp
	R:GTTAGCAAAATCTCGGAA
LOC106440633	F:ATCGTCACCTCCACTTGT	136bp
	R:TACCTTGCCCTTCTGTTC
LOC106419470	F:TCGGAAGTGTATTGAGTG	186bp
	R:TGTGAGGGAAGATGGTAG
LOC106409688	F:TTGGAAACAACCACTGCC	142bp
	R:ATCATCGCTAAACCGGAC
LOC106418144	F:GGCTGGAGTCAGAAAGGT	106bp
	R:GGTGATGTGGTTACGGGT
LOC106431114	F:ATGCTACTATGAGTGGGC	126bp
	R:AGTTTCTGGTCGTGTTCT
LOC106442156	F:GTCTGAACTTCGCAAAAC	194bp
	R:ACCAGCAAGCATCTCTCT
LOC106396415	F:CTAGCAAGCAGAGATGTG	188bp
	R:TCTTTGAGAGTTGTGGAC
LOC106419631	F:CGAGAGAAAGTGGTGGTT	156bp
	R:GTAGACTGTGACGGAAGC
LOC106437049	F:CCTGTTGTTGTCTTCTCC	152bp
	R:CTCCAGTCATCACCGTAC
Actin	F:GGTTGGGATGGACCAGAAGG	165bp
	R:TCAGGAGCAATACGGAGC
